# Supplementary material for: Global Responses of Il-1β-Primed 3D Tendon Constructs to Treatment with Pulsed Electromagnetic Fields
Source: Cells. 2019 Apr 30;8(5):399. doi: 10.3390/cells8050399 (PMC6562657; doi:10.3390/cells8050399)
Supplement: Supplementary file 1 [file cells-08-00399-s001.zip]

Archive with 4 entries (4 files):
- S1.xlsx
- S2.docx
- S3.xlsx
- S4.docx
