# Supplementary material for: Global Responses of Il-1β-Primed 3D Tendon Constructs to Treatment with Pulsed Electromagnetic Fields
Source: Cells. 2019 Apr 30;8(5):399. doi: 10.3390/cells8050399 (PMC6562657; doi:10.3390/cells8050399)
Supplement: Supplementary file 1 [file cells-08-00399-s001.zip › S1.xlsx]

## Sheet: Samples overview
Customer ID	Groups
#1_1	plus_PEMF;plus_PEMF_no_Il1b;Rat_1
#1_2	plus_PEMF;plus_PEMF_Il1b;Rat_1
#1_3	minus_PEMF;minus_PEMF_no_Il1b;Rat_1
#1_4	minus_PEMF;minus_PEMF_Il1b;Rat_1
#2_1	plus_PEMF;plus_PEMF_no_Il1b;Rat_2
#2_2	plus_PEMF;plus_PEMF_Il1b;Rat_2
#2_3	minus_PEMF;minus_PEMF_no_Il1b;Rat_2
#2_4	minus_PEMF;minus_PEMF_Il1b;Rat_2
#6_1	plus_PEMF;plus_PEMF_no_Il1b;Rat_6
#6_2	plus_PEMF;plus_PEMF_Il1b;Rat_6
#6_3	minus_PEMF;minus_PEMF_no_Il1b;Rat_6
#6_4	minus_PEMF;minus_PEMF_Il1b;Rat_6

## Sheet: Mapping
Sample Name	Total Readcount	rrna(%)	mtrna(%)	mapped(%)	unmapped(%)
#1_1	32976469	5	2.33	90.55	2.13
#1_2	29172165	2.33	2.4	92.98	2.29
#1_3	33044910	3.16	2.5	92.16	2.18
#1_4	35645579	11.8	1.98	84.05	2.18
#2_1	31018848	5.65	2.74	89.53	2.07
#2_2	33775407	2.97	2.46	92.3	2.28
#2_3	24225002	9.93	2.83	85.27	1.96
#2_4	29308847	2.39	2.69	92.66	2.26
#6_1	31513838	6.46	2.51	88.99	2.04
#6_2	36759203	3.22	2.44	92.17	2.17
#6_3	28935709	5.67	2.37	89.83	2.13
#6_4	37130248	6	2.49	89.4	2.11

## Sheet: Call rates
Gene
cutoff	#1_1	#1_2	#1_3	#1_4	#2_1	#2_2	#2_3	#2_4	#6_1	#6_2	#6_3	#6_4
1	27073	29478	26162	27964	28509	27784	26914	29511	28479	27987	28526	27526
10	17705	18770	17037	19373	17201	18536	16309	20109	17202	18837	18378	18054
100	11085	11074	11016	11074	11040	10974	11033	11053	11007	10879	11111	10866
1000	4636	4628	4726	4537	4688	4610	4750	4465	4694	4496	4513	4603
Isoform
cutoff	#1_1	#1_2	#1_3	#1_4	#2_1	#2_2	#2_3	#2_4	#6_1	#6_2	#6_3	#6_4
1	43142	45547	42155	44393	44282	44126	42211	45668	44409	44527	44441	43917
10	31938	32897	31087	33876	31093	32952	29758	34378	31217	33348	32434	32454
100	18795	18742	18619	18870	18552	18710	18359	18683	18598	18634	18769	18655
1000	4406	4447	4551	4414	4518	4469	4469	4303	4471	4236	4291	4275
Call rates at cutoff 10
Sample	Gene	Isoform
#1_1	17705	31938
#1_2	18770	32897
#1_3	17037	31087
#1_4	19373	33876
#2_1	17201	31093
#2_2	18536	32952
#2_3	16309	29758
#2_4	20109	34378
#6_1	17202	31217
#6_2	18837	33348
#6_3	18378	32434
#6_4	18054	32454

## Sheet: Annotation and Software Informa
Annotation	Version
Organism	Rattus_norvegicus
Assembly	Rnor_5.0
Annotation	Ensembl_79
miRBase	mirbase_20
Tool	Version
fastqc	0.10.1
bowtie2	2.2.6
tophat	2.1.0
samtools	1.2
picard	v1.139
cufflinks	2.2.1
cuffmerge	1.0.0
cuffquant	2.2.1
featureCounts	v1.4.6-p4
cuffnorm	2.2.1
cuffdiff	2.2.1

## Sheet: +PEMF_+-Il1b
Names	logFC	logCPM	PValue	FDR	Fold Change	UP/DOWN
LOC100911486	2.46119	6.58935	1.25906e-70	1.45019e-66	5.5067	Down
AABR06041255.1	2.5888	4.85829	2.75898e-63	1.5889e-59	6.01598	Down
Susd5	3.47736	4.30943	3.90965e-62	1.50104e-58	11.1376	Down
Piezo2	3.38507	4.90098	4.86031e-58	1.39953e-54	10.4474	Down
Gfra1	2.22727	6.18517	1.85065e-56	4.21093e-53	4.68248	Down
Cilp2	2.77898	4.57617	2.19357e-56	4.21093e-53	6.86368	Down
LOC100911902	3.69807	4.12565	2.19879e-55	3.61794e-52	12.9787	Down
Sorcs2	3.54768	5.3046	4.74922e-55	6.83768e-52	11.6938	Down
Clec11a	2.39472	6.90042	9.56574e-54	1.2242e-50	5.25875	Down
Itm2a	2.21278	6.15267	7.8581e-50	9.05096e-47	4.63567	Down
Sox9	2.0014	5.02696	2.21221e-48	2.31639e-45	4.00388	Down
Thbs3	2.46616	5.05861	1.24486e-45	1.19486e-42	5.52569	Down
AABR06061565.1	2.1991	7.89537	1.43836e-44	1.27439e-41	4.59193	Down
Fbln2	2.17393	7.56966	5.5177e-44	4.53949e-41	4.5125	Down
Serinc2	-2.83109	6.07399	2.07472e-41	1.59311e-38	7.11613	Up
Rarres2	2.09373	5.44841	5.71151e-41	4.11157e-38	4.26851	Down
Mdm2	-2.09368	7.91369	5.1673e-40	3.501e-37	4.26836	Up
Phgdh	3.57027	5.10412	1.16667e-39	7.4654e-37	11.8784	Down
Comp	2.6792	8.87778	1.57476e-39	9.54634e-37	6.40501	Down
Abcb1b	-2.99532	7.83555	2.69102e-39	1.54976e-36	7.97409	Up
Fat3	2.36785	5.28484	4.38263e-39	2.40377e-36	5.1617	Down
Aldh1l2	3.09383	7.26188	5.25885e-39	2.75324e-36	8.53759	Down
Tspan18	1.83568	5.53545	7.52016e-39	3.76597e-36	3.5694	Down
Scin	-2.46447	6.89513	1.10353e-38	5.29601e-36	5.51923	Up
Mfap2	3.43012	6.30017	1.6446e-38	7.577e-36	10.7788	Down
Pcp4	-2.80569	5.7465	3.88625e-38	1.72161e-35	6.99194	Up
LOC100911714	3.14335	8.51752	2.21091e-37	9.43156e-35	8.83571	Down
Vwa1	-1.99889	5.00685	3.88768e-37	1.59923e-34	3.99693	Up
Map3k8	-2.82588	5.28793	4.38452e-37	1.7327e-34	7.09044	Up
LOC102552895	2.81216	5.11868	4.6656e-37	1.7327e-34	7.02335	Down
LOC100911874	2.07539	6.08157	4.75923e-37	1.7327e-34	4.21459	Down
Slpi	-2.56052	9.05039	4.8139e-37	1.7327e-34	5.89921	Up
Rbp4	3.72244	5.30249	6.11813e-37	2.12186e-34	13.1997	Down
Twist2	-2.43494	5.90881	6.26353e-37	2.12186e-34	5.40741	Up
LOC681994	1.76631	5.90591	1.14128e-36	3.75577e-34	3.40182	Down
Cxcl16	-2.6898	6.74798	1.621e-36	5.07443e-34	6.45225	Up
Col5a3	2.26144	7.58	1.63009e-36	5.07443e-34	4.7947	Down
Fgf10	-2.34994	5.2467	2.16414e-36	6.55963e-34	5.09801	Up
Sec16b	1.77636	5.03238	2.46967e-36	7.29376e-34	3.4256	Down
Ndp	2.37488	4.73374	3.8764e-36	1.11621e-33	5.18693	Down
Smoc1	3.21849	4.88174	5.84689e-36	1.64255e-33	9.30813	Down
Mfap5	3.35166	6.47095	6.08825e-36	1.66963e-33	10.2082	Down
Fosl1	-1.72383	6.12833	8.40906e-36	2.25246e-33	3.30312	Up
Cthrc1	3.29926	6.22512	1.5425e-35	4.03784e-33	9.84411	Down
Ldb2	2.05609	5.38869	1.80354e-35	4.61626e-33	4.15856	Down
Matn2	3.24632	6.56865	2.14586e-35	5.37304e-33	9.4894	Down
Srebf1	2.09997	7.27464	2.76011e-35	6.76404e-33	4.287	Down
Car3	4.43542	3.49715	3.81497e-35	9.15434e-33	21.6369	Down
Aoc3	3.68145	4.102	4.0967e-35	9.62976e-33	12.83	Down
Itgbl1	1.78206	6.48932	5.79023e-35	1.33384e-32	3.43918	Down
Leprel4	1.82239	7.29343	1.20866e-34	2.72967e-32	3.53666	Down
Adm	-1.80945	5.66141	2.45821e-34	5.44493e-32	3.50507	Up
Tll1	-2.13983	5.37185	2.98345e-34	6.48365e-32	4.40709	Up
Gmppb	2.1082	5.21675	6.02626e-34	1.28538e-31	4.31155	Down
Pir	-1.87784	5.68319	8.15223e-34	1.70722e-31	3.67526	Up
Slc16a14	2.09129	5.33176	1.11377e-33	2.29079e-31	4.2613	Down
Ephb2	2.18086	4.63001	2.20438e-33	4.4544e-31	4.53425	Down
Aen	-1.68926	6.4759	4.49228e-33	8.92106e-31	3.22492	Up
Cadm4	3.799	3.49533	7.19392e-33	1.4044e-30	13.9191	Down
Ppp1r1b	4.5086	3.62977	8.48231e-33	1.62832e-30	22.7627	Down
Tlr2	-1.96781	5.338	1.19519e-32	2.25676e-30	3.91175	Up
Maff	-2.14525	5.23289	1.46027e-32	2.7128e-30	4.42368	Up
C3	-2.21407	7.95358	1.53436e-32	2.80519e-30	4.63982	Up
Frzb	2.93086	6.04101	2.50656e-32	4.51103e-30	7.62564	Down
Aldh18a1	2.23907	5.49497	3.18121e-32	5.63711e-30	4.72094	Down
Erg	4.02272	2.25916	3.84684e-32	6.71331e-30	16.254	Down
Arrdc3	-1.9036	6.54481	6.88708e-32	1.18396e-29	3.74146	Up
Slc7a5	2.07582	6.99889	7.39098e-32	1.2519e-29	4.21583	Down
Upp1	-2.62224	6.07156	9.02097e-32	1.50585e-29	6.15706	Up
Pck2	2.45357	5.78596	9.45179e-32	1.55232e-29	5.47771	Down
Matn4	3.49774	5.58999	9.56892e-32	1.55232e-29	11.296	Down
Nfkbia	-2.20035	6.65807	1.08403e-31	1.71473e-29	4.5959	Up
Sgcg	4.00382	7.00746	1.08678e-31	1.71473e-29	16.0425	Down
Sdc3	1.8299	4.31941	1.10595e-31	1.72139e-29	3.55512	Down
Anxa8	1.68165	4.70877	1.30895e-31	2.0102e-29	3.20795	Down
Lrrc8d	-1.73916	7.10585	1.69199e-31	2.56426e-29	3.33841	Up
Usp53	-1.88991	5.37044	2.04392e-31	3.05739e-29	3.70613	Up
Pcsk6	1.97123	4.43448	2.32649e-31	3.43545e-29	3.92103	Down
Crispld2	2.44312	8.01731	3.60807e-31	5.26047e-29	5.43815	Down
SAAL1	-2.46717	5.90501	4.31912e-31	6.21846e-29	5.52958	Up
Cpz	3.82278	3.83333	4.76801e-31	6.78e-29	14.1505	Down
Cadm1	-3.15987	4.72684	5.06526e-31	7.11484e-29	8.9375	Up
Arhgdib	-3.16154	4.75349	7.27042e-31	1.00892e-28	8.94787	Up
Emb	2.34301	6.98805	7.73647e-31	1.06082e-28	5.07361	Down
Slc38a1	1.76047	4.87977	8.75415e-31	1.18624e-28	3.38808	Down
Slc25a37	-2.00166	5.77656	8.93184e-31	1.19624e-28	4.00459	Up
Pdgfrl	2.39764	5.63932	1.01841e-30	1.34828e-28	5.2694	Down
Pla1a	-1.64859	5.29263	1.23792e-30	1.62027e-28	3.13527	Up
Phlda1	-1.99185	6.38622	1.37457e-30	1.77891e-28	3.97748	Up
Acan	2.95576	9.58525	2.82514e-30	3.61555e-28	7.75842	Down
Vegfc	-1.59629	5.1587	2.97591e-30	3.76666e-28	3.02365	Up
LOC685067	-3.32177	5.2052	3.39968e-30	4.25626e-28	9.99892	Up
Zfp347	-2.35717	5.53959	6.26536e-30	7.75962e-28	5.12365	Up
Mgmt	-1.8178	5.21865	7.56846e-30	9.27377e-28	3.52542	Up
Zfp354c	1.71904	4.35523	1.25633e-29	1.5232e-27	3.29216	Down
Cth	2.88608	4.51333	1.5368e-29	1.84384e-27	7.3926	Down
Spon1	4.24712	6.05865	1.88891e-29	2.24294e-27	18.9894	Down
Adamtsl4	1.43505	6.43053	3.4627e-29	4.06973e-27	2.70391	Down
Scn4b	3.92795	1.93638	4.46777e-29	5.19795e-27	15.2205	Down
Nr1d1	-1.9938	6.28679	5.95817e-29	6.86262e-27	3.98285	Up
Col8a1	-2.00781	8.27252	6.11463e-29	6.9731e-27	4.02172	Up
Hmgn3	-1.55019	6.09629	7.35381e-29	8.30403e-27	2.92856	Up
Gstp1	-2.22867	8.66382	8.33122e-29	9.3164e-27	4.68702	Up
Mybl1	-1.40802	6.08192	9.44921e-29	1.0465e-26	2.65373	Up
Esm1	-1.92828	6.24904	1.07972e-28	1.18441e-26	3.806	Up
Tril	3.77754	1.76193	1.20655e-28	1.31104e-26	13.7136	Down
Egln3	-2.64141	5.19575	1.59377e-28	1.71561e-26	6.23943	Up
Smtn	1.81694	7.7096	1.61878e-28	1.7264e-26	3.52332	Down
Vkorc1	1.69527	6.46102	1.96656e-28	2.07185e-26	3.23837	Down
Arsi	1.75154	5.83525	1.97867e-28	2.07185e-26	3.36719	Down
Dpt	1.88944	8.26794	2.16138e-28	2.24278e-26	3.70492	Down
Olfml1	4.12829	3.54526	2.49872e-28	2.56967e-26	17.4879	Down
Fbln7	3.25524	2.75862	2.88827e-28	2.94399e-26	9.54829	Down
Rgcc	2.98422	5.29546	2.98555e-28	3.01646e-26	7.91297	Down
Rpl10a	1.68488	6.78844	3.22875e-28	3.2338e-26	3.21513	Down
Htr2a	-1.45491	5.56359	3.30328e-28	3.27993e-26	2.7414	Up
Tnmd	3.92806	3.93411	3.39119e-28	3.33844e-26	15.2218	Down
Mthfd2	1.89618	5.83505	4.57092e-28	4.46168e-26	3.72226	Down
Fkbp7	1.8654	6.48101	4.89328e-28	4.7362e-26	3.64369	Down
Hapln1	3.03014	4.66215	5.23125e-28	5.02113e-26	8.16888	Down
Ccng1	-1.95595	8.7643	5.72059e-28	5.44544e-26	3.87971	Up
Cdkn1a	-2.19704	8.42202	5.89877e-28	5.56902e-26	4.58537	Up
C1qtnf1	1.60071	6.23929	6.47854e-28	6.06666e-26	3.03293	Down
Plce1	1.69764	6.34698	7.52111e-28	6.98614e-26	3.24369	Down
Capn6	4.27664	5.37181	9.7149e-28	8.9517e-26	19.3819	Down
Prune2	2.01995	4.40633	1.54707e-27	1.41422e-25	4.05571	Down
Adra2a	1.48327	5.79787	1.72509e-27	1.56454e-25	2.79582	Down
LOC691984	1.93387	5.37262	1.9723e-27	1.77034e-25	3.82078	Down
Enpp6	4.6294	1.11583	1.98276e-27	1.77034e-25	24.7508	Down
Limch1	2.92292	4.60952	2.22258e-27	1.9692e-25	7.58378	Down
RGD1309079	1.5755	5.17222	2.32056e-27	2.04032e-25	2.98039	Down
Gcnt1	3.24692	3.79157	2.3858e-27	2.08179e-25	9.49338	Down
Eno2	-1.51629	6.78917	2.84908e-27	2.46734e-25	2.86054	Up
Rarres1	2.96994	5.77653	2.87638e-27	2.4724e-25	7.83503	Down
Srpx	2.81312	7.99192	3.23414e-27	2.75932e-25	7.02805	Down
Psat1	3.80551	4.98585	4.32307e-27	3.66126e-25	13.9821	Down
Prr5l	-1.86701	4.85994	4.83328e-27	4.06349e-25	3.64777	Up
Rnf144a	1.54519	4.55847	5.56469e-27	4.6445e-25	2.91842	Down
Col8a2	1.68053	8.36097	5.64964e-27	4.68148e-25	3.20546	Down
Rab32	-1.91793	6.4839	8.29096e-27	6.82109e-25	3.7788	Up
Cxcl6	-3.01523	7.33251	1.05398e-26	8.60976e-25	8.08491	Up
Slpil2	-2.87024	4.42029	1.1729e-26	9.51374e-25	7.31186	Up
Lif	-3.43558	6.96123	1.24359e-26	1.00166e-24	10.8196	Up
Mpp6	1.58185	4.38471	1.33851e-26	1.07063e-24	2.99354	Down
Col11a1	2.9766	9.67437	1.84375e-26	1.45417e-24	7.8713	Down
Myc	1.34762	6.13868	1.84513e-26	1.45417e-24	2.54492	Down
Armcx4	1.91971	4.2622	1.85591e-26	1.45417e-24	3.78346	Down
Klf10	1.43386	5.565	1.87467e-26	1.45895e-24	2.70168	Down
Pycr1	2.60864	3.41784	2.27368e-26	1.7576e-24	6.09929	Down
Slc19a2	-1.5625	4.63019	2.30974e-26	1.77357e-24	2.95365	Up
Zcchc5	3.90478	2.48087	2.50408e-26	1.91007e-24	14.9781	Down
Ptprd	1.45657	6.00585	3.29789e-26	2.49902e-24	2.74455	Down
Igf1	1.79155	8.18031	3.4388e-26	2.58876e-24	3.46188	Down
Mdk	2.58096	4.24752	3.7415e-26	2.79835e-24	5.98336	Down
Ntn1	-2.72998	5.95215	4.59997e-26	3.41822e-24	6.63446	Up
Esyt3	4.36261	1.90789	5.32281e-26	3.93001e-24	20.572	Down
Etv1	-1.67821	5.35197	5.896e-26	4.32549e-24	3.20031	Up
Zfp185	3.86302	1.26091	7.23245e-26	5.27236e-24	14.5507	Down
Bmp2	-2.87267	6.21813	7.29465e-26	5.28426e-24	7.32418	Up
Ampd3	-3.03875	4.72951	8.42901e-26	6.06783e-24	8.21781	Up
Fam219a	-2.18202	5.32905	8.68642e-26	6.2143e-24	4.53788	Up
Akr1b8	-3.05393	8.98759	9.11069e-26	6.47759e-24	8.3047	Up
Fam131b	-2.8192	4.89848	1.06452e-25	7.5222e-24	7.05772	Up
Kdelr3	1.65201	6.97946	1.10902e-25	7.78881e-24	3.14272	Down
Wwp2	1.36551	6.19865	1.43273e-25	1.00014e-23	2.57667	Down
Slitrk6	2.67876	2.75374	1.51776e-25	1.0531e-23	6.40306	Down
Asns	1.75207	6.37579	1.7385e-25	1.19905e-23	3.36841	Down
LOC100125362	4.59036	0.892829	2.16482e-25	1.48419e-23	24.0899	Down
Cited2	-1.59172	7.73938	2.20068e-25	1.49985e-23	3.01408	Up
Dcbld2	-1.61678	6.12662	2.48509e-25	1.68372e-23	3.06689	Up
RGD1305645	3.49338	4.15688	2.55349e-25	1.71995e-23	11.2619	Down
S1pr3	2.27322	4.98206	3.19153e-25	2.13721e-23	4.83399	Down
Cx3cl1	-3.31145	7.94229	4.37556e-25	2.91316e-23	9.92767	Up
Ptprv	1.53494	7.04069	6.73892e-25	4.46086e-23	2.89776	Down
Tro	3.27514	1.71328	7.00266e-25	4.60895e-23	9.68088	Down
Adamts9	2.09633	5.44817	8.58579e-25	5.61882e-23	4.2762	Down
Adam23	1.7675	4.59565	9.11778e-25	5.93325e-23	3.40464	Down
Slc7a1	1.45586	5.69697	9.2622e-25	5.99337e-23	2.74319	Down
Chrdl1	1.5933	5.51809	9.5943e-25	6.17359e-23	3.01738	Down
Tmtc4	1.69859	4.8632	9.72269e-25	6.22144e-23	3.24583	Down
Lrrc17	4.08376	5.70581	1.07759e-24	6.85726e-23	16.9564	Down
Ier5	-1.72888	4.89438	1.13376e-24	7.17508e-23	3.3147	Up
Il6	-3.57283	7.29395	1.2124e-24	7.63082e-23	11.8995	Up
Itga6	1.9448	5.00648	1.30019e-24	8.11384e-23	3.84986	Down
Ltk	-3.69419	1.56555	1.30323e-24	8.11384e-23	12.9438	Up
Kctd15	1.30626	5.7524	1.33411e-24	8.26146e-23	2.473	Down
Giot1	-2.17883	3.6611	1.44894e-24	8.92455e-23	4.52786	Up
C1qtnf3	3.99516	6.53731	1.50954e-24	9.24833e-23	15.9464	Down
Tubb2a	1.71795	5.41811	1.66561e-24	1.01505e-22	3.2897	Down
Ncam1	1.46674	6.81838	1.99304e-24	1.2082e-22	2.76396	Down
Rhoj	1.60323	5.83159	2.00631e-24	1.20988e-22	3.03822	Down
Alpl	3.45899	2.69619	2.03893e-24	1.22314e-22	10.9966	Down
Vdr	2.92017	3.15904	2.13843e-24	1.27619e-22	7.56935	Down
Tgfb3	1.54526	7.13269	2.32218e-24	1.3787e-22	2.91856	Down
G0s2	3.00113	3.40017	2.7329e-24	1.61423e-22	8.00627	Down
Scube3	-4.15891	2.82401	2.98887e-24	1.75642e-22	17.8631	Up
Nefh	-2.41151	7.70596	3.2786e-24	1.9169e-22	5.32031	Up
Ogn	3.22614	6.40441	3.40921e-24	1.98319e-22	9.35764	Down
Islr	2.01245	4.86389	3.46488e-24	2.00545e-22	4.03467	Down
Cemip	-2.77977	7.76858	3.83287e-24	2.20735e-22	6.86743	Up
N4bp2	1.35097	5.47132	4.16163e-24	2.38476e-22	2.55084	Down
Ednrb	-2.13627	4.81819	4.64062e-24	2.64607e-22	4.39623	Up
Creb3l1	1.45824	7.80929	5.00105e-24	2.83754e-22	2.74773	Down
Nfkbiz	-2.02779	7.48605	5.24582e-24	2.96183e-22	4.0778	Up
Ereg	-3.75107	4.01836	5.52283e-24	3.10302e-22	13.4644	Up
Fxyd1	1.89253	4.66337	6.55625e-24	3.66577e-22	3.71285	Down
Mitf	-1.66884	4.95022	6.79539e-24	3.78113e-22	3.1796	Up
Hhipl1	-2.2916	6.50187	8.32931e-24	4.61236e-22	4.89598	Up
AABR06023599.1	-1.57059	4.30418	8.55202e-24	4.71302e-22	2.97026	Up
AABR06085223.1	2.30244	3.75774	8.71931e-24	4.78233e-22	4.93293	Down
Prcp	1.66478	5.3479	9.1022e-24	4.96868e-22	3.17065	Down
Zfp9	1.63599	4.35288	1.06206e-23	5.7702e-22	3.10801	Down
Cfh	-1.54073	5.05333	1.12959e-23	6.10828e-22	2.90943	Up
Chac1	2.10848	4.19252	1.20305e-23	6.47513e-22	4.31237	Down
Adamtsl3	1.31785	6.92322	1.28664e-23	6.89282e-22	2.49294	Down
Stc1	-1.75747	6.92198	1.44438e-23	7.70204e-22	3.38104	Up
Fgfr2	1.61173	8.2842	1.47463e-23	7.82711e-22	3.05619	Down
Gna14	-1.82912	4.18486	1.61232e-23	8.51867e-22	3.5532	Up
Adamts7	-2.59239	6.24933	1.65137e-23	8.68513e-22	6.03097	Up
Tm4sf1	2.44301	3.17951	2.41703e-23	1.26543e-21	5.43776	Down
Casq2	4.4514	4.07415	2.80214e-23	1.46041e-21	21.8779	Down
Fbn2	3.30422	3.81603	2.94151e-23	1.52614e-21	9.878	Down
Fam198b	2.14555	6.94349	3.12888e-23	1.61607e-21	4.42461	Down
Ch25h	-2.954	3.17751	3.41289e-23	1.7549e-21	7.74893	Up
Nsg2	3.97885	2.57694	3.55425e-23	1.81946e-21	15.7671	Down
RGD1561113	-1.86843	5.58971	3.73393e-23	1.90298e-21	3.65134	Up
Gdf15	-4.05768	4.98169	3.97833e-23	2.01861e-21	16.6526	Up
Nqo1	-2.16489	9.58026	4.60063e-23	2.32412e-21	4.48431	Up
Myo7a	2.06319	3.57896	4.91549e-23	2.47234e-21	4.1791	Down
Rftn2	1.92033	3.91245	5.08716e-23	2.54092e-21	3.78508	Down
Cd80	-3.48601	2.61189	5.09596e-23	2.54092e-21	11.2045	Up
Zc3h12a	-2.14339	6.65858	6.42058e-23	3.1876e-21	4.41799	Up
Col7a1	-3.8202	3.88878	7.56784e-23	3.74105e-21	14.1252	Up
Mest	3.18113	3.05689	8.07252e-23	3.97001e-21	9.07014	Down
Jag1	1.47426	4.75259	8.09995e-23	3.97001e-21	2.77841	Down
Ptges	-3.47836	7.18185	8.15166e-23	3.97842e-21	11.1453	Up
Fam114a1	1.43465	6.65384	9.02778e-23	4.38742e-21	2.70316	Down
Chpt1	-1.26204	5.56263	9.30608e-23	4.50367e-21	2.39835	Up
Aldh3a1	-1.52337	7.21111	9.46628e-23	4.56204e-21	2.87463	Up
Inhbb	-1.97263	4.29949	1.11838e-22	5.36731e-21	3.92484	Up
Frmd7	2.51937	2.49554	1.38935e-22	6.64004e-21	5.7333	Down
Fbln5	1.51232	7.41273	2.02132e-22	9.62047e-21	2.85269	Down
Col4a4	-3.03195	3.35722	2.06184e-22	9.77294e-21	8.17915	Up
Lmod1	3.98652	1.92475	2.36072e-22	1.11438e-20	15.8513	Down
Pros1	1.5338	6.83454	2.47608e-22	1.16406e-20	2.89546	Down
Fndc4	-1.52361	5.51527	2.49423e-22	1.16783e-20	2.87509	Up
Slc9a3r1	-1.52671	4.55319	2.64716e-22	1.23441e-20	2.88128	Up
AABR06038642.1	1.62228	6.24701	2.76695e-22	1.28507e-20	3.07861	Down
Ppm1h	-1.81669	4.56074	3.14421e-22	1.45442e-20	3.52273	Up
Ass1	-3.89076	4.07144	3.40724e-22	1.56978e-20	14.8332	Up
Mxd4	1.44726	7.54565	4.94877e-22	2.27091e-20	2.7269	Down
Scube1	4.14378	2.4762	6.3294e-22	2.89294e-20	17.6767	Down
LOC100909555	1.28744	5.54617	6.64131e-22	3.0235e-20	2.44094	Down
Etv4	-1.995	3.89597	7.07891e-22	3.21003e-20	3.98616	Up
Copz2	1.49142	6.35919	7.24629e-22	3.27305e-20	2.81166	Down
Cd40	-3.68172	2.64542	7.63682e-22	3.43597e-20	12.8324	Up
Angpt1	-1.78715	5.39574	8.31748e-22	3.72766e-20	3.45131	Up
Gldn	3.65145	2.29963	9.21006e-22	4.11168e-20	12.5659	Down
Adora2a	-3.50872	1.80727	1.03047e-21	4.58261e-20	11.3823	Up
Slc11a2	-1.64397	7.47442	1.05732e-21	4.68391e-20	3.12524	Up
S100b	1.54345	6.91189	1.1614e-21	5.12531e-20	2.9149	Down
Gsap	-2.02372	5.59567	1.29972e-21	5.71379e-20	4.06632	Up
Prkar1b	-2.22248	3.50742	1.37307e-21	6.01332e-20	4.66694	Up
Cnnm1	-2.34648	3.15393	1.47183e-21	6.4214e-20	5.08582	Up
Epas1	-2.19891	5.08402	1.55028e-21	6.73817e-20	4.59133	Up
Fgf7	-2.32576	9.19457	1.63039e-21	7.05973e-20	5.0133	Up
RGD1560225	1.36328	6.24144	1.68798e-21	7.28172e-20	2.5727	Down
Il20rb	-2.14963	4.06351	1.78605e-21	7.67604e-20	4.43715	Up
Ccl7	-2.67886	8.19744	2.00234e-21	8.57358e-20	6.40349	Up
Ifit2	1.82149	4.63892	2.05179e-21	8.75279e-20	3.53445	Down
Smarca1	2.32902	3.4826	2.19472e-21	9.32798e-20	5.02464	Down
Cdc20	2.39165	4.2352	2.21927e-21	9.39763e-20	5.24758	Down
Slc43a2	-1.97618	5.90933	2.23022e-21	9.4094e-20	3.93451	Up
AABR06038420.1	1.4994	4.57584	2.38178e-21	1.00122e-19	2.82725	Down
Sod2	-2.33963	9.37358	2.63559e-21	1.10388e-19	5.06172	Up
AABR06018038.2	3.88989	2.12307	2.64582e-21	1.10415e-19	14.8242	Down
Psen2	-1.72072	4.66386	3.08418e-21	1.28244e-19	3.296	Up
Igdcc4	1.28133	4.9096	3.13507e-21	1.29891e-19	2.43062	Down
Cyp1b1	-1.38713	7.20673	3.1736e-21	1.31016e-19	2.61558	Up
Fkbp10	1.82571	9.22982	3.45346e-21	1.42061e-19	3.54482	Down
Aspg	1.29445	5.77434	3.61061e-21	1.47996e-19	2.45284	Down
Trim46	2.05156	3.77648	3.88622e-21	1.58729e-19	4.14555	Down
Hs3st1	-2.23839	4.35436	3.93469e-21	1.6014e-19	4.71869	Up
Maged2	1.32159	6.43855	4.36885e-21	1.77185e-19	2.49941	Down
Lxn	1.46862	6.9933	4.67341e-21	1.88871e-19	2.76757	Down
Pla2g7	-3.18657	6.13589	5.02663e-21	2.02436e-19	9.10447	Up
Zfand2a	-1.26221	6.45243	5.26366e-21	2.11243e-19	2.39863	Up
Myl1	-3.17807	1.59654	5.31033e-21	2.12376e-19	9.05094	Up
Smoc2	-1.53887	8.05103	5.49217e-21	2.18889e-19	2.90567	Up
Abca9	1.62877	3.98686	6.32904e-21	2.51372e-19	3.09248	Down
Mmd	-2.38059	6.8723	6.46951e-21	2.56068e-19	5.20749	Up
ENSRNOG00000046826	-2.56863	5.25978	7.11478e-21	2.80644e-19	5.93246	Up
Cyp7b1	-2.45257	6.92788	7.37401e-21	2.89877e-19	5.47391	Up
Pon3	2.55881	2.66222	8.30195e-21	3.25244e-19	5.89223	Down
Col14a1	3.44576	9.57071	1.4182e-20	5.5312e-19	10.8962	Down
Ezr	1.4742	5.32927	1.42146e-20	5.5312e-19	2.77829	Down
Ier3	-3.29903	8.59657	1.52233e-20	5.90379e-19	9.84251	Up
Ccl20	-4.23925	5.94344	1.69513e-20	6.55185e-19	18.8861	Up
Gchfr	-3.31212	2.82233	1.87392e-20	7.21866e-19	9.93223	Up
Fmod	1.89072	9.6066	2.23064e-20	8.56417e-19	3.70821	Down
Fkbp11	1.43553	4.80448	2.29209e-20	8.77087e-19	2.70482	Down
Fam71e2	-3.91689	2.04277	2.74929e-20	1.04855e-18	15.1043	Up
Ccdc80	3.18751	10.1778	3.51192e-20	1.33499e-18	9.11034	Down
Col6a3	2.114	10.0733	3.55301e-20	1.34617e-18	4.3289	Down
Slc7a11	-2.64646	6.79536	3.74356e-20	1.41372e-18	6.2613	Up
Ctsk	1.33114	7.52374	4.39588e-20	1.65463e-18	2.51602	Down
Crabp1	1.91522	5.3144	4.75725e-20	1.78482e-18	3.77172	Down
Cyp26b1	1.62091	4.28697	4.83468e-20	1.80798e-18	3.07569	Down
Ccl22	-4.8849	1.72717	4.87773e-20	1.81818e-18	29.5461	Up
Tagln	3.99289	8.1383	4.92393e-20	1.82948e-18	15.9213	Down
Cldn1	2.34933	5.02974	4.98091e-20	1.8447e-18	5.09589	Down
Il11	-3.82337	8.81136	5.45121e-20	2.01241e-18	14.1563	Up
Grem1	-2.2802	9.72506	5.69894e-20	2.09714e-18	4.85745	Up
Crip2	1.38945	5.60833	5.74444e-20	2.10715e-18	2.61979	Down
Pcp4l1	1.68383	5.16211	5.97605e-20	2.18515e-18	3.2128	Down
Ssc5d	1.29591	7.40797	7.10912e-20	2.59123e-18	2.45531	Down
Tk1	2.54058	3.60045	7.88566e-20	2.86521e-18	5.81824	Down
Coro2b	2.34265	2.77523	8.47595e-20	3.06832e-18	5.07235	Down
Lcn2	-3.87738	5.03852	8.49794e-20	3.06832e-18	14.6963	Up
Chdh	1.48249	4.73163	9.08226e-20	3.26905e-18	2.7943	Down
Rnase4	1.84489	8.02861	9.23628e-20	3.31413e-18	3.59225	Down
Hsd11b1	-2.29306	8.31555	1.14095e-19	4.08121e-18	4.90095	Up
Ptn	4.41789	9.28295	1.28052e-19	4.56625e-18	21.3755	Down
Paqr4	1.59196	4.37232	1.38811e-19	4.93464e-18	3.01458	Down
Flrt2	-1.40083	6.36701	1.52616e-19	5.4087e-18	2.64054	Up
Lcp2	2.25485	5.42973	1.64635e-19	5.81677e-18	4.77284	Down
Hgf	-1.49281	4.61666	1.65773e-19	5.83906e-18	2.81436	Up
Mstn	-4.79179	3.98413	1.78604e-19	6.27184e-18	27.6995	Up
Car12	-2.78731	2.19628	1.81773e-19	6.3637e-18	6.90343	Up
Dcx	3.83749	1.77751	1.87721e-19	6.55204e-18	14.2955	Down
RGD1565536	-1.52236	4.35937	2.11888e-19	7.3732e-18	2.8726	Up
Casp4	2.22729	4.79703	2.26319e-19	7.85163e-18	4.68255	Down
Chl1	2.52996	3.0686	2.4751e-19	8.56101e-18	5.77556	Down
Rpl22l1	1.68816	5.05391	2.49635e-19	8.60867e-18	3.22246	Down
LOC100910163	-1.70055	4.48608	2.7031e-19	9.29381e-18	3.25024	Up
Rgs9	-3.86598	1.92285	3.21923e-19	1.10355e-17	14.5807	Up
Pik3r5	-3.28071	3.11632	3.45594e-19	1.18117e-17	9.71835	Up
Plat	-1.611	8.64351	4.10403e-19	1.39853e-17	3.05463	Up
Add3	-1.47699	8.28771	4.49045e-19	1.52569e-17	2.78367	Up
Cnn1	3.77363	3.77073	4.73062e-19	1.60257e-17	13.6765	Down
Prss23	2.17231	6.12042	4.89796e-19	1.65439e-17	4.50745	Down
Mical1	1.40983	4.96295	5.50147e-19	1.85281e-17	2.65706	Down
Hr	1.56788	4.07655	5.57979e-19	1.8737e-17	2.96468	Down
Nedd9	1.138	6.15828	5.6158e-19	1.88031e-17	2.20076	Down
Procr	-1.8104	6.28373	5.89851e-19	1.96925e-17	3.5074	Up
Pdlim4	1.16912	5.84111	6.31603e-19	2.10254e-17	2.24875	Down
Fhl1	1.66222	5.72506	6.72958e-19	2.23376e-17	3.16504	Down
Msln	-1.8957	4.24285	7.67029e-19	2.53869e-17	3.72102	Up
Gstm1	-1.2859	4.79073	8.63565e-19	2.85001e-17	2.43835	Up
Slc2a10	1.85612	3.52584	8.70417e-19	2.86442e-17	3.62032	Down
Scd1	1.30293	5.18541	9.01601e-19	2.95859e-17	2.4673	Down
Ctgf	1.75831	8.73459	9.15184e-19	2.99463e-17	3.38302	Down
Stap2	-2.3521	2.64541	9.36803e-19	3.05668e-17	5.10568	Up
Ccl2	-3.12225	10.1335	1.00851e-18	3.28137e-17	8.70742	Up
Grem2	-2.63102	7.07431	1.04578e-18	3.39305e-17	6.19463	Up
Prdx4	1.76993	6.50504	1.05089e-18	3.40006e-17	3.41036	Down
Bub1	1.97384	4.23827	1.07363e-18	3.46388e-17	3.92812	Down
Nrbp2	1.42687	4.98639	1.11859e-18	3.59887e-17	2.68863	Down
Fkbp14	1.22347	6.04213	1.1492e-18	3.68703e-17	2.33507	Down
Mt2A	-1.62197	6.37265	1.1712e-18	3.74718e-17	3.07794	Up
Bhlhe41	2.22186	3.1589	1.24224e-18	3.96347e-17	4.66496	Down
Snai2	1.53081	5.7165	1.33847e-18	4.2587e-17	2.88948	Down
Hpx	-3.57784	5.57484	1.36504e-18	4.33127e-17	11.9409	Up
Mylk	3.11077	4.18801	1.4143e-18	4.47525e-17	8.63842	Down
Tnfrsf9	-2.11359	3.83726	1.43471e-18	4.51543e-17	4.32768	Up
Akr7a2	-1.27921	7.17073	1.43484e-18	4.51543e-17	2.42706	Up
Cd302	-1.18044	6.11221	1.52621e-18	4.7899e-17	2.26646	Up
Rpl3	1.88528	9.43669	1.53807e-18	4.814e-17	3.69424	Down
Pdlim2	1.42239	4.54072	1.74504e-18	5.44698e-17	2.6803	Down
Sema7a	1.63013	5.49132	1.89579e-18	5.90155e-17	3.09541	Down
Syt17	-1.56909	3.96739	1.96472e-18	6.09962e-17	2.96717	Up
Il1b	-2.37937	2.32537	2.05776e-18	6.37132e-17	5.20309	Up
Pappa	-1.5792	6.30698	2.09874e-18	6.48078e-17	2.98804	Up
Lrrc48	2.27273	2.38001	2.36803e-18	7.29278e-17	4.83236	Down
Serpina3n	-2.52184	3.73041	2.3775e-18	7.30241e-17	5.74316	Up
LOC684797	-1.9219	6.08662	2.49013e-18	7.62802e-17	3.78921	Up
Esyt1	1.21122	6.99891	2.60569e-18	7.96084e-17	2.31533	Down
Pragmin	1.72765	3.65316	2.78493e-18	8.48592e-17	3.31188	Down
Col2a1	3.27094	2.75304	2.91676e-18	8.86417e-17	9.65277	Down
Fam84a	3.02478	1.93312	3.0765e-18	9.32503e-17	8.13858	Down
Tmeff1	2.77365	2.2834	3.51952e-18	1.06399e-16	6.83836	Down
Galnt15	-2.86844	1.41099	3.5298e-18	1.0643e-16	7.30275	Up
Mgst2	-1.14698	7.09429	3.60968e-18	1.08554e-16	2.2145	Up
Rtkn	1.2297	4.67752	3.94407e-18	1.18302e-16	2.34518	Down
Cdca7	2.55307	1.92253	3.98122e-18	1.19106e-16	5.86884	Down
Slc24a6	-1.4807	4.5588	4.19839e-18	1.25277e-16	2.79084	Up
Prss35	1.17103	6.08594	4.30238e-18	1.28048e-16	2.25172	Down
Slc39a6	-1.26684	7.94489	4.36968e-18	1.29716e-16	2.40633	Up
Angptl7	1.66424	3.88884	4.80104e-18	1.42155e-16	3.16947	Down
Clu	-1.77045	8.01145	4.81651e-18	1.42248e-16	3.4116	Up
AABR06099253.1	1.08988	6.05906	5.12051e-18	1.50839e-16	2.12856	Down
Slc1a1	-2.67273	2.67016	5.14932e-18	1.51301e-16	6.37634	Up
Cilp	5.51136	6.1958	5.19815e-18	1.52347e-16	45.6126	Down
Mmp10	-3.36233	10.4944	6.3023e-18	1.84238e-16	10.284	Up
Rdh5	-4.63429	3.379	6.3838e-18	1.86148e-16	24.8347	Up
Palmd	1.82849	3.9865	6.42959e-18	1.8701e-16	3.55165	Down
Angptl4	-3.44412	5.6095	6.83561e-18	1.98063e-16	10.8838	Up
Gdf6	-2.39107	4.93275	6.844e-18	1.98063e-16	5.24548	Up
Fam20c	1.39396	5.22082	7.37206e-18	2.12811e-16	2.628	Down
Cd93	-2.51295	1.82925	7.51698e-18	2.16451e-16	5.70787	Up
Lrrn4cl	-1.43465	4.14796	7.6907e-18	2.20901e-16	2.70317	Up
Dock9	-1.40716	5.71173	7.72867e-18	2.2144e-16	2.65214	Up
Ror1	1.43175	3.97015	9.69702e-18	2.77147e-16	2.69773	Down
Pappa2	3.07471	1.06724	9.95466e-18	2.83612e-16	8.42522	Down
Zmat3	-1.26664	6.35979	9.97246e-18	2.83612e-16	2.406	Up
Galnt5	3.31329	2.23643	1.05901e-17	3.00435e-16	9.94031	Down
Pla2g2a	-4.12868	9.9743	1.17352e-17	3.32105e-16	17.4927	Up
Elmo1	1.31183	4.19856	1.18863e-17	3.35556e-16	2.48257	Down
Ssr2	1.21239	7.59271	1.30133e-17	3.66472e-16	2.31722	Down
Col9a3	2.88337	2.60142	1.30771e-17	3.6737e-16	7.3787	Down
Maob	2.07561	3.28111	1.31104e-17	3.67409e-16	4.21524	Down
Igfbp5	1.69485	8.98536	1.31826e-17	3.68536e-16	3.23743	Down
Sesn3	1.06736	6.42067	1.33555e-17	3.72467e-16	2.0956	Down
Lepre1	1.10026	7.34262	1.51259e-17	4.2082e-16	2.14394	Down
Ptgs2	-4.29598	10.4943	1.54854e-17	4.29784e-16	19.6435	Up
Fam64a	3.41755	2.15102	1.59131e-17	4.40594e-16	10.6852	Down
Actg2	4.44942	1.62174	1.70565e-17	4.71118e-16	21.8478	Down
Lrrc4	2.00338	2.73168	1.71439e-17	4.724e-16	4.00939	Down
Lgi4	2.60617	1.97396	1.73067e-17	4.75747e-16	6.08884	Down
Birc3	-1.96498	5.15186	1.77464e-17	4.86674e-16	3.90408	Up
Prima1	4.7082	3.19389	1.97096e-17	5.39229e-16	26.1403	Down
Egr1	1.48675	7.33711	1.97901e-17	5.40149e-16	2.80257	Down
RGD1561143	-3.09939	1.50007	2.10799e-17	5.73991e-16	8.57055	Up
Myl9	2.71642	5.8826	2.12801e-17	5.78075e-16	6.57241	Down
Irg1	-3.36466	1.58556	2.19388e-17	5.94567e-16	10.3006	Up
Phyhd1	-1.10846	5.61105	2.21166e-17	5.97979e-16	2.15616	Up
Ptx3	1.41394	5.68061	2.3815e-17	6.41051e-16	2.66464	Down
Dact1	3.28872	1.89413	2.3821e-17	6.41051e-16	9.77245	Down
Adamts5	-2.08221	7.10295	2.54021e-17	6.82007e-16	4.23454	Up
Dhrs3	-1.25672	6.51324	2.5964e-17	6.95474e-16	2.38952	Up
Sdc1	1.32898	7.44984	2.80424e-17	7.49403e-16	2.51226	Down
Igfbp6	1.17931	6.26875	2.97399e-17	7.92927e-16	2.26469	Down
Tgif1	-1.16724	5.86369	3.88298e-17	1.03289e-15	2.24582	Up
Slfn3	1.3433	4.83479	3.93261e-17	1.04368e-15	2.53731	Down
Pkdcc	1.38558	4.35785	4.15012e-17	1.09888e-15	2.61278	Down
Kcnq5	-1.65851	3.73502	4.2376e-17	1.11947e-15	3.15691	Up
Cspg5	-2.55458	3.25466	4.25149e-17	1.12056e-15	5.87497	Up
Rab11fip1	-1.50968	3.97703	5.06607e-17	1.33221e-15	2.84746	Up
Itga7	-4.87534	7.44584	5.87472e-17	1.54134e-15	29.351	Up
Egr2	2.43596	3.97014	6.07832e-17	1.59114e-15	5.41125	Down
Fam83d	2.50214	2.89347	6.16827e-17	1.61102e-15	5.66525	Down
Mme	1.66299	7.35138	6.29776e-17	1.64112e-15	3.16672	Down
Cenpf	3.00482	4.78047	6.33923e-17	1.6482e-15	8.02679	Down
Adamts17	2.83492	0.919413	7.31538e-17	1.89772e-15	7.13505	Down
Slc23a2	-1.62071	7.57541	7.42462e-17	1.92172e-15	3.07527	Up
Efcab1	3.12106	1.28131	7.76532e-17	2.0054e-15	8.70025	Down
LOC100912012	5.04943	3.62351	8.02055e-17	2.06668e-15	33.1153	Down
Sec23a	1.11529	7.26027	8.45638e-17	2.17412e-15	2.16638	Down
Phip	-1.04963	6.22452	9.2907e-17	2.37833e-15	2.07	Up
Fuca2	1.23181	4.33602	9.29196e-17	2.37833e-15	2.34861	Down
Chst12	-1.23727	6.39586	1.06126e-16	2.71033e-15	2.35752	Up
Tmed3	1.30182	7.23275	1.09758e-16	2.79688e-15	2.46539	Down
Galnt16	2.45308	4.02666	1.13227e-16	2.87891e-15	5.47585	Down
Nr4a2	-1.3076	5.99919	1.13852e-16	2.88843e-15	2.47529	Up
Cpt1a	-1.29821	6.58847	1.41296e-16	3.57681e-15	2.45923	Up
Fos	1.91274	3.23137	1.48435e-16	3.74929e-15	3.76524	Down
Bcar3	1.38376	5.17192	1.61351e-16	4.06662e-15	2.60948	Down
Medag	-1.19228	5.90144	1.68088e-16	4.22716e-15	2.28514	Up
Gpr98	-2.2362	2.07942	1.70415e-16	4.27634e-15	4.71153	Up
Stard13	-1.22325	6.62669	1.86782e-16	4.67685e-15	2.33472	Up
Wfdc18	3.00781	3.72571	2.07935e-16	5.19153e-15	8.04341	Down
Gfra2	2.33997	2.07239	2.08238e-16	5.19153e-15	5.06291	Down
Dyrk3	-3.26411	1.91894	2.32855e-16	5.7927e-15	9.60719	Up
Lhfpl2	-1.34724	6.89785	2.354e-16	5.8434e-15	2.54425	Up
Sh3rf1	-1.1602	4.70253	2.44369e-16	6.053e-15	2.23488	Up
Tp53inp1	-1.40058	3.97799	2.58517e-16	6.3897e-15	2.64007	Up
Enpp1	1.57395	7.86328	2.70537e-16	6.67246e-15	2.97718	Down
Gclc	-1.02927	6.67204	2.72912e-16	6.71666e-15	2.04099	Up
Tcp11l1	-1.17655	5.57287	2.77644e-16	6.81856e-15	2.26035	Up
Msmp	2.04922	2.8746	2.79526e-16	6.85018e-15	4.13883	Down
Slc16a2	-1.49264	4.6146	3.03488e-16	7.42161e-15	2.81404	Up
Myh10	1.15814	7.65375	3.20517e-16	7.82143e-15	2.2317	Down
Rn50_8_0646.1	-1.85278	3.52647	3.35863e-16	8.17858e-15	3.61195	Up
Plk1	2.81494	3.62186	3.40541e-16	8.27499e-15	7.03688	Down
Tmem200a	-2.39709	3.25309	3.51721e-16	8.52868e-15	5.26739	Up
Bax	-1.05865	5.87328	4.07318e-16	9.85607e-15	2.08299	Up
Plagl1	3.07292	2.09637	4.13593e-16	9.98692e-15	8.41476	Down
Doc2a	-3.40158	0.967994	4.23792e-16	1.02118e-14	10.5676	Up
Glipr2	1.21925	4.18569	4.48715e-16	1.07898e-14	2.32826	Down
Unc5c	2.61873	1.19094	4.50123e-16	1.08011e-14	6.1421	Down
Serpinb1a	2.5081	1.44491	4.72573e-16	1.13162e-14	5.68871	Down
Tgm2	-3.44872	6.94112	5.08902e-16	1.21609e-14	10.9186	Up
Slc16a1	-1.35983	8.45561	5.2256e-16	1.24614e-14	2.56654	Up
Eda2r	-2.49575	2.95749	5.48843e-16	1.30611e-14	5.64023	Up
Tnfrsf19	2.48907	1.4493	5.73737e-16	1.36254e-14	5.61415	Down
Trib3	2.62463	4.4272	5.97334e-16	1.41566e-14	6.16727	Down
Plekha4	1.43595	3.95183	6.0412e-16	1.4288e-14	2.70561	Down
LOC100360316	1.31159	7.36685	6.16425e-16	1.45492e-14	2.48214	Down
Stmn2	2.58109	1.74643	6.62214e-16	1.55979e-14	5.98391	Down
Anxa6	1.43051	7.97311	6.82801e-16	1.605e-14	2.69541	Down
Bdnf	-2.10733	2.28325	7.26005e-16	1.70308e-14	4.30892	Up
Cxcl1	-4.58992	9.78612	7.38914e-16	1.72655e-14	24.0826	Up
Il1a	-5.33787	5.27149	7.39009e-16	1.72655e-14	40.4443	Up
Cpe	-1.15749	7.06444	8.0689e-16	1.88133e-14	2.23069	Up
Pim2	-2.64664	1.46655	8.19472e-16	1.9068e-14	6.26209	Up
Gch1	-2.51079	1.90429	8.67834e-16	2.01526e-14	5.69932	Up
Irak3	-1.23225	6.57195	9.101e-16	2.10916e-14	2.34933	Up
Cited1	-2.91517	3.62851	9.42686e-16	2.18029e-14	7.54315	Up
Colgalt1	1.09938	7.56691	1.03232e-15	2.38283e-14	2.14263	Down
Mmp11	-1.29637	5.6124	1.03871e-15	2.39277e-14	2.4561	Up
Gpr124	1.28941	6.71231	1.0564e-15	2.42866e-14	2.44428	Down
Cad	0.997978	6.67513	1.0592e-15	2.43025e-14	1.9972	Down
Marcks	1.24913	6.32324	1.0635e-15	2.43528e-14	2.37698	Down
Cdo1	1.91999	3.30892	1.08221e-15	2.4732e-14	3.78421	Down
Txnrd1	-1.38004	8.25326	1.11514e-15	2.54339e-14	2.60276	Up
Jam3	-1.03295	6.10354	1.128e-15	2.56766e-14	2.04621	Up
Gpr64	2.95518	3.3701	1.15525e-15	2.62402e-14	7.75531	Down
Areg	-2.32225	2.30773	1.15732e-15	2.62402e-14	5.00111	Up
Vash2	1.18206	4.38908	1.16715e-15	2.64111e-14	2.26901	Down
Kcnma1	2.1078	3.46002	1.17406e-15	2.65153e-14	4.31033	Down
Wbp5	1.1297	6.78118	1.26164e-15	2.84374e-14	2.18813	Down
Wisp2	1.34304	7.28974	1.26479e-15	2.84528e-14	2.53685	Down
Lmnb1	1.87054	3.79138	1.29647e-15	2.91086e-14	3.65669	Down
Tmbim1	-1.1525	6.70836	1.3322e-15	2.98527e-14	2.22298	Up
C1qtnf7	-1.32563	5.02964	1.42911e-15	3.19621e-14	2.50643	Up
Postn	2.47541	11.303	1.4585e-15	3.25562e-14	5.56125	Down
Mlkl	-1.25369	4.86178	1.47387e-15	3.28357e-14	2.3845	Up
Cars	1.1445	6.38453	1.47692e-15	3.284e-14	2.21069	Down
Abcb4	-2.1612	2.48679	1.48817e-15	3.30264e-14	4.47287	Up
Ubl4a	1.09988	4.8942	1.51358e-15	3.35258e-14	2.14337	Down
Ophn1	1.17936	4.79597	1.51872e-15	3.35751e-14	2.26476	Down
Tdrp	-2.12397	3.03407	1.60098e-15	3.53258e-14	4.35893	Up
Baiap2	-1.78772	6.37646	1.60608e-15	3.53707e-14	3.4527	Up
Fkbp9	1.38602	8.82483	1.7505e-15	3.84777e-14	2.61357	Down
Csrp2	2.28872	4.98722	1.77499e-15	3.89415e-14	4.88621	Down
Cdc42bpg	-1.45472	5.04495	1.81436e-15	3.97296e-14	2.74104	Up
C1qtnf6	1.10142	6.82225	1.8477e-15	4.03829e-14	2.14566	Down
Hmga1	-1.94223	6.33764	1.89854e-15	4.14155e-14	3.84299	Up
Wfdc21	-4.05904	1.70469	1.92507e-15	4.19149e-14	16.6684	Up
Lsp1	1.11832	6.28636	1.93777e-15	4.21117e-14	2.17094	Down
Itga2	-1.50778	4.14677	1.96296e-15	4.25788e-14	2.84373	Up
Gne	1.04453	5.48546	2.00449e-15	4.33936e-14	2.06269	Down
LOC102555086	1.1269	7.49786	2.00806e-15	4.33936e-14	2.18389	Down
Agtr2	4.30492	1.18416	2.25393e-15	4.86157e-14	19.7656	Down
Gsta1	-1.08504	5.68639	2.39369e-15	5.15337e-14	2.12144	Up
Hivep1	-1.10008	6.42578	2.43675e-15	5.23628e-14	2.14367	Up
Gng12	-1.2252	5.39237	2.71047e-15	5.81362e-14	2.33789	Up
Enpp3	1.27357	5.69039	3.14555e-15	6.73428e-14	2.41759	Down
Lmtk2	-1.12957	6.37835	3.28804e-15	7.02628e-14	2.18794	Up
Uaca	-1.10264	6.00202	3.37879e-15	7.20683e-14	2.14748	Up
Col15a1	1.10477	7.28842	3.49499e-15	7.44091e-14	2.15064	Down
Ccl5	-5.19231	3.12421	3.67004e-15	7.79918e-14	36.563	Up
Shmt1	1.77571	3.21039	3.73491e-15	7.9224e-14	3.42407	Down
Hnrnpa1	1.09854	7.0622	3.93526e-15	8.33205e-14	2.14137	Down
Fads2	1.19656	5.94206	4.07694e-15	8.61617e-14	2.29193	Down
Cd55	-1.38147	5.28687	4.11541e-15	8.68155e-14	2.60533	Up
Txndc5	1.10195	7.88082	4.13979e-15	8.71702e-14	2.14644	Down
RGD1311575	-1.56182	4.23672	4.31128e-15	9.06155e-14	2.95225	Up
Scgb1c1	-3.94108	1.73209	4.51939e-15	9.48167e-14	15.3598	Up
Tcn2	1.01982	6.18009	4.58862e-15	9.6094e-14	2.02767	Down
Papss1	1.11141	6.38045	4.63319e-15	9.68512e-14	2.16057	Down
Lrrc32	-2.10601	5.43997	4.8488e-15	1.01175e-13	4.30499	Up
Cit	2.05616	4.03924	4.95572e-15	1.03219e-13	4.15879	Down
Vegfa	-1.68553	8.9077	5.33833e-15	1.10987e-13	3.21658	Up
Tc2n	1.7492	3.04894	5.4241e-15	1.12567e-13	3.36171	Down
Cdkn1c	1.85305	4.67831	5.75351e-15	1.19189e-13	3.61264	Down
Meis1	-1.53773	4.39812	5.85418e-15	1.21056e-13	2.90337	Up
Tmem97	1.12243	5.67179	5.88033e-15	1.21379e-13	2.17714	Down
Fzd9	2.71733	0.986876	5.93336e-15	1.22255e-13	6.57657	Down
Angptl1	2.29487	2.87201	5.94605e-15	1.22297e-13	4.90708	Down
Ptpre	-1.92737	3.6268	6.40458e-15	1.31494e-13	3.80361	Up
Il1rl1	-2.30468	7.61499	6.43013e-15	1.31783e-13	4.94058	Up
Slc44a2	1.31276	6.6631	6.49766e-15	1.32931e-13	2.48416	Down
Kctd14	1.90197	2.62169	6.80823e-15	1.39038e-13	3.73724	Down
LOC24906	-2.11071	2.59814	7.30379e-15	1.48894e-13	4.31902	Up
Nrk	1.91565	2.70219	7.37253e-15	1.5003e-13	3.77283	Down
Nfkbib	-1.67961	4.78378	7.56041e-15	1.53582e-13	3.20342	Up
Cat	-1.1492	7.70208	7.63759e-15	1.54876e-13	2.21791	Up
Tubb5	1.71256	9.45419	7.66277e-15	1.55114e-13	3.27742	Down
Rusc2	-1.12224	6.08743	7.89237e-15	1.59481e-13	2.17684	Up
Rpl36a	1.23381	6.66131	7.92229e-15	1.59806e-13	2.35188	Down
Synm	1.56982	5.49078	8.22412e-15	1.65604e-13	2.96867	Down
Arhgap8	-2.56266	0.961257	8.26784e-15	1.66194e-13	5.90796	Up
Pax1	2.18252	1.55809	8.41388e-15	1.68835e-13	4.53947	Down
Pitpnc1	-1.26974	4.7206	8.43594e-15	1.68983e-13	2.41118	Up
Tbx3	-1.17626	5.75004	8.46152e-15	1.69201e-13	2.2599	Up
Nat8l	-2.78293	2.31973	8.529e-15	1.70255e-13	6.88251	Up
Tcf7l1	1.1479	4.5167	8.62583e-15	1.7189e-13	2.21591	Down
Ripk2	-1.24764	5.18532	8.92406e-15	1.77526e-13	2.37453	Up
Slc8a3	2.51158	2.02228	8.94132e-15	1.77562e-13	5.70243	Down
Gpx7	1.15023	6.37591	9.63445e-15	1.90998e-13	2.21949	Down
Mcm7	1.21759	5.31842	1.00481e-14	1.98855e-13	2.32558	Down
Dok5	1.62287	3.92662	1.14988e-14	2.27176e-13	3.07987	Down
Pvalb	-4.60941	3.0286	1.18147e-14	2.33016e-13	24.4102	Up
Sntb1	1.22194	4.11795	1.20326e-14	2.36909e-13	2.3326	Down
Rasd1	1.09912	4.67622	1.36259e-14	2.67821e-13	2.14224	Down
Tex2	-1.0277	5.83245	1.37186e-14	2.69184e-13	2.03878	Up
Neurl3	-2.5261	2.21149	1.38151e-14	2.70616e-13	5.76014	Up
Jade1	1.1049	5.56213	1.43722e-14	2.81052e-13	2.15085	Down
LOC102547117	1.93666	9.66026	1.47446e-14	2.87844e-13	3.82819	Down
Pdia5	1.83952	3.55172	1.55089e-14	3.02253e-13	3.5789	Down
Aff3	1.02343	5.06223	1.60608e-14	3.1248e-13	2.03275	Down
Bok	1.49559	3.59995	1.63895e-14	3.17888e-13	2.8198	Down
Sncg	1.35956	4.49066	1.6394e-14	3.17888e-13	2.56607	Down
Yars	1.07448	6.35367	1.68679e-14	3.26529e-13	2.10596	Down
Pfkp	1.13734	6.37488	1.71123e-14	3.30704e-13	2.19975	Down
Pla2g4a	-1.00898	6.37742	1.79275e-14	3.45878e-13	2.01249	Up
Ptprb	3.08856	1.8938	1.90963e-14	3.67812e-13	8.50647	Down
Rcn1	1.39586	9.03858	1.93211e-14	3.7152e-13	2.63145	Down
Pgm3	1.08355	5.32183	1.95307e-14	3.74925e-13	2.11924	Down
Rab3d	1.24257	4.65723	2.00108e-14	3.83501e-13	2.3662	Down
Myb	-3.94621	1.55298	2.04995e-14	3.92215e-13	15.4145	Up
Tmem263	1.23777	5.11971	2.0594e-14	3.93369e-13	2.35834	Down
Sardh	1.03039	5.29022	2.07701e-14	3.96076e-13	2.04257	Down
Uhrf1	2.14972	3.50712	2.12068e-14	4.03734e-13	4.43742	Down
Ces1a	-3.79778	2.42355	2.13311e-14	4.05431e-13	13.9074	Up
Tor4a	-1.29867	4.27561	2.24521e-14	4.26036e-13	2.46003	Up
Col11a2	2.11862	2.34077	2.29816e-14	4.35366e-13	4.34278	Down
Deptor	1.59152	3.60063	2.30805e-14	4.3652e-13	3.01367	Down
Isg20	-1.91833	2.76854	2.34471e-14	4.42728e-13	3.77985	Up
Csf2	-5.1244	2.30194	2.52013e-14	4.75072e-13	34.8818	Up
LOC684828	-1.66712	3.9184	2.63108e-14	4.94407e-13	3.17579	Up
Plekha6	1.92831	2.32642	2.63129e-14	4.94407e-13	3.8061	Down
Ephb3	1.16264	4.20874	2.9688e-14	5.56916e-13	2.23867	Down
Igfbp2	2.38456	1.38908	2.98006e-14	5.5812e-13	5.22186	Down
Bmp6	-4.6543	5.00841	3.00517e-14	5.61908e-13	25.1816	Up
Cxcl3	-5.52118	6.69732	3.10678e-14	5.79965e-13	45.9242	Up
Gabarapl2	-0.954622	5.8077	3.34242e-14	6.22945e-13	1.93807	Up
Dusp1	-1.44617	7.85122	3.39386e-14	6.31511e-13	2.72484	Up
Pla2g5	-2.61638	3.18911	3.45224e-14	6.41336e-13	6.1321	Up
Tspan2	2.33402	2.93997	3.46988e-14	6.43575e-13	5.04207	Down
Slc13a3	-2.13197	2.26654	3.76902e-14	6.97936e-13	4.38317	Up
Cyb5r1	0.985088	6.27687	4.18987e-14	7.73523e-13	1.97943	Down
Fhod3	2.10543	1.5457	4.19065e-14	7.73523e-13	4.30325	Down
Mgp	-2.39469	11.1226	4.32164e-14	7.96426e-13	5.25865	Up
Etl4	1.8255	2.79121	4.58247e-14	8.43146e-13	3.54429	Down
Adipoq	3.54861	0.91283	4.98126e-14	9.15059e-13	11.7014	Down
Prom1	4.31095	2.39518	5.10342e-14	9.36006e-13	19.8484	Down
Crim1	-1.24065	6.47249	5.31057e-14	9.7245e-13	2.36305	Up
Osgin1	-1.72386	2.91626	5.51327e-14	1.00797e-12	3.30319	Up
Sez6l	-1.65011	3.49185	5.78512e-14	1.05599e-12	3.13857	Up
Ret	2.48358	1.68614	5.96893e-14	1.08782e-12	5.59285	Down
Efr3b	2.06726	1.91023	6.00057e-14	1.09186e-12	4.19091	Down
Tjp2	1.20904	4.42248	6.0916e-14	1.10667e-12	2.31184	Down
Cdkn2aipnl	-1.16885	5.27414	6.32841e-14	1.14788e-12	2.24833	Up
Snx9	-1.08517	7.08376	6.36489e-14	1.15269e-12	2.12162	Up
Gsr	-0.988731	5.67	6.7474e-14	1.22004e-12	1.98444	Up
Chst11	-1.18518	5.99413	6.98879e-14	1.26171e-12	2.27391	Up
Arhgef19	1.39835	3.69951	7.26271e-14	1.30911e-12	2.63599	Down
Kcnn3	-2.54713	1.08858	7.50116e-14	1.34997e-12	5.84472	Up
Abhd4	-1.02545	7.58009	7.96359e-14	1.43096e-12	2.0356	Up
Mgat3	1.80359	2.98793	8.19958e-14	1.47107e-12	3.49089	Down
Ptgir	-1.85497	3.81879	8.31998e-14	1.49035e-12	3.61745	Up
S100a5	-3.30741	2.38623	8.6541e-14	1.54779e-12	9.89987	Up
Pi15	-1.40452	4.19769	9.00708e-14	1.60843e-12	2.6473	Up
Pdgfd	1.58938	3.97879	9.19349e-14	1.63917e-12	3.00919	Down
Elmod1	-1.78306	2.48623	9.67018e-14	1.7215e-12	3.44156	Up
Kifc1	2.59348	3.42664	9.76142e-14	1.73506e-12	6.03551	Down
Cfd	2.36832	1.87325	9.88547e-14	1.7544e-12	5.16339	Down
Lpin2	1.06807	5.12639	1.04221e-13	1.8458e-12	2.09662	Down
Dlgap2	-2.65116	1.25965	1.04325e-13	1.8458e-12	6.28171	Up
Plekhn1	-2.03726	2.49964	1.04541e-13	1.84679e-12	4.10465	Up
Adamts8	-2.3717	3.38651	1.06023e-13	1.87009e-12	5.1755	Up
Adamtsl1	1.08269	7.29947	1.08887e-13	1.91767e-12	2.11798	Down
Pld1	-1.04537	7.27717	1.12197e-13	1.97296e-12	2.06389	Up
Sh3kbp1	1.19867	5.37028	1.16543e-13	2.04626e-12	2.29529	Down
Cox17	-1.13023	4.36998	1.19685e-13	2.09822e-12	2.18894	Up
Cpxm2	1.38772	4.88859	1.23633e-13	2.16415e-12	2.61664	Down
Ccnb1	2.69701	3.7566	1.25602e-13	2.19527e-12	6.48459	Down
Ephb1	-3.65056	0.861726	1.25917e-13	2.19744e-12	12.5582	Up
Dmrt2	1.85596	2.99758	1.27872e-13	2.22818e-12	3.61993	Down
Ctrb1	-2.84112	0.877302	1.30131e-13	2.26412e-12	7.16574	Up
C9	2.94191	1.01	1.31868e-13	2.29089e-12	7.6843	Down
Htra3	1.03518	4.72812	1.33028e-13	2.30756e-12	2.04937	Down
Dmd	2.57348	0.937769	1.51507e-13	2.62415e-12	5.95242	Down
Car13	1.26409	3.92054	1.51945e-13	2.62779e-12	2.40176	Down
Prc1	2.59329	5.17896	1.52197e-13	2.62819e-12	6.03474	Down
Meox1	-2.43488	2.08605	1.61379e-13	2.78258e-12	5.40718	Up
Scrn1	1.10218	5.49318	1.64182e-13	2.82668e-12	2.14678	Down
Ggcx	0.929486	6.54983	1.75003e-13	3.00849e-12	1.9046	Down
Lrrc59	1.21074	8.44912	1.77522e-13	3.04725e-12	2.31456	Down
Pf4	-2.48081	2.16519	1.84633e-13	3.16459e-12	5.5821	Up
Alx4	2.16464	1.80651	2.0045e-13	3.43059e-12	4.48354	Down
Tmem159	-1.02005	5.71865	2.01479e-13	3.44309e-12	2.02799	Up
Adk	1.15161	6.16387	2.27086e-13	3.87493e-12	2.22161	Down
LOC100911319	1.11438	6.65855	2.32447e-13	3.96053e-12	2.16502	Down
Nptxr	-1.38084	7.98297	2.41579e-13	4.11006e-12	2.60421	Up
Fkbp5	1.08957	4.79185	2.71808e-13	4.61753e-12	2.1281	Down
Crip1	1.88503	3.55807	3.01594e-13	5.11599e-12	3.69361	Down
Lmbrd1	-0.946919	6.0311	3.04807e-13	5.16289e-12	1.92775	Up
Nlrp3	-2.1094	2.30191	3.1253e-13	5.28593e-12	4.31512	Up
Mki67	2.47875	5.72208	3.19497e-13	5.39584e-12	5.57414	Down
Klhl32	-1.90342	2.00145	3.22368e-13	5.43636e-12	3.74099	Up
Gstt2	-1.1367	4.52547	3.41069e-13	5.74332e-12	2.19878	Up
Chrdl2	3.48474	3.44298	3.54442e-13	5.9598e-12	11.1946	Down
Atf5	1.18353	7.77048	3.80303e-13	6.38531e-12	2.27132	Down
Zfp219	-1.18747	5.19167	3.83074e-13	6.42249e-12	2.27753	Up
Rcn3	1.26669	8.96284	3.84379e-13	6.43499e-12	2.40609	Down
Slc16a3	-0.983671	6.66868	4.03973e-13	6.7532e-12	1.97749	Up
Mcm5	2.53431	3.50771	4.05421e-13	6.76759e-12	5.793	Down
Lancl3	2.01198	1.50795	4.12159e-13	6.87011e-12	4.03336	Down
RGD1561897	-0.981294	5.78471	4.20916e-13	7.00593e-12	1.97424	Up
Hspa2	1.04913	4.36651	4.5021e-13	7.4827e-12	2.06928	Down
Hoxc6	-2.63078	1.72857	4.52112e-13	7.50349e-12	6.19363	Up
Scn2b	2.07647	1.56587	4.58719e-13	7.60219e-12	4.21773	Down
Agpat3	-1.35008	5.53265	4.60645e-13	7.62314e-12	2.54926	Up
Ramp3	1.56065	5.4471	4.70606e-13	7.77682e-12	2.94986	Down
Tuba1a	1.40788	8.28976	4.80833e-13	7.93443e-12	2.65348	Down
Iqgap2	1.99613	2.19935	4.82644e-13	7.95292e-12	3.98929	Down
Sec24d	1.12602	8.03717	4.84087e-13	7.96531e-12	2.18256	Down
Lilrb4	-2.67758	2.44381	4.91157e-13	8.07011e-12	6.3978	Up
Zfp521	0.897372	6.99902	5.13221e-13	8.42062e-12	1.86267	Down
AABR06003815.2	1.01788	5.25608	5.32158e-13	8.71891e-12	2.02494	Down
Rhobtb1	1.00875	5.18442	5.42152e-13	8.87004e-12	2.01217	Down
B3gnt9	0.941411	5.30628	5.46671e-13	8.93128e-12	1.92041	Down
Ssr4	1.00045	7.09678	5.49459e-13	8.96411e-12	2.00062	Down
Ginm1	-1.10514	7.86065	5.53465e-13	9.01671e-12	2.1512	Up
Mcm6	1.15012	5.08768	5.62174e-13	9.14565e-12	2.21933	Down
Eef1b2	1.02453	7.81662	5.72446e-13	9.29963e-12	2.0343	Down
Knstrn	2.56545	2.97577	5.79715e-13	9.40445e-12	5.9194	Down
Ifi27	-0.977222	7.19367	5.80759e-13	9.40813e-12	1.96867	Up
Fam46a	0.927041	6.0029	6.1812e-13	9.99931e-12	1.90137	Down
Itga8	-1.25	8.87019	6.3667e-13	1.02849e-11	2.37841	Up
Samd5	1.941	2.14955	6.43222e-13	1.03762e-11	3.83971	Down
Rbm38	-1.91555	2.70998	6.89205e-13	1.11025e-11	3.77257	Up
Anxa5	1.24645	8.59353	7.00874e-13	1.12747e-11	2.37257	Down
AABR06047726.1	-2.05096	2.92201	7.02889e-13	1.12913e-11	4.14382	Up
Dck	-1.13043	4.54115	7.06499e-13	1.13335e-11	2.18924	Up
Maged1	1.25097	8.61181	7.24966e-13	1.16136e-11	2.38001	Down
Smpdl3a	1.02604	5.19534	7.63733e-13	1.22128e-11	2.03643	Down
Pdcd4	0.994569	6.65439	7.64491e-13	1.22128e-11	1.99249	Down
Carm1	0.936841	6.92344	7.74054e-13	1.23484e-11	1.91433	Down
Rps23	1.01853	7.3359	7.95755e-13	1.2677e-11	2.02585	Down
Clcf1	-1.0022	6.13834	8.01408e-13	1.27495e-11	2.00306	Up
Pabpc4	0.979701	7.24369	8.24478e-13	1.30984e-11	1.97206	Down
Pth1r	0.986288	4.6649	8.55371e-13	1.35705e-11	1.98108	Down
Cdk1	2.25117	4.51523	8.66238e-13	1.3724e-11	4.7607	Down
Mcm3	1.30533	4.17195	8.69864e-13	1.37625e-11	2.4714	Down
Prdx5	-1.4515	9.39008	8.79118e-13	1.38898e-11	2.73492	Up
Slc7a8	1.58128	3.46503	8.84546e-13	1.39564e-11	2.99236	Down
Zwint	-0.906213	6.33593	9.15164e-13	1.44198e-11	1.87412	Up
Stmn1	2.1418	5.04635	9.20278e-13	1.44805e-11	4.41313	Down
LOC100909901	2.54402	2.04266	1.11069e-12	1.74529e-11	5.83212	Down
Cav3	2.47585	1.3059	1.12764e-12	1.76951e-11	5.56296	Down
Rpl12	1.13003	8.19233	1.14648e-12	1.79662e-11	2.18864	Down
Egr3	2.71387	1.7247	1.15586e-12	1.80886e-11	6.56078	Down
Pc	-1.22426	6.07202	1.16505e-12	1.81928e-11	2.33636	Up
Prrc1	0.92662	6.43525	1.16568e-12	1.81928e-11	1.90082	Down
Tmem131	-1.04905	7.52245	1.17073e-12	1.82469e-11	2.06917	Up
Mtmr10	-0.899409	5.84759	1.17587e-12	1.83023e-11	1.8653	Up
Pqlc2	-1.29898	3.91176	1.17747e-12	1.83024e-11	2.46056	Up
Dysf	1.00638	4.70088	1.27598e-12	1.98069e-11	2.00887	Down
Ccl3	-2.29033	1.25569	1.27986e-12	1.98404e-11	4.89168	Up
Nkain1	1.99245	1.55378	1.32147e-12	2.04579e-11	3.97912	Down
Idh2	0.904723	6.77471	1.34599e-12	2.08095e-11	1.87218	Down
Tap1	-0.964107	5.45576	1.35133e-12	2.08642e-11	1.95086	Up
Ilvbl	-1.07563	5.34559	1.3679e-12	2.10917e-11	2.10765	Up
Slc20a1	-1.50985	8.96446	1.43509e-12	2.20982e-11	2.8478	Up
Peak1	-1.20236	7.76282	1.47917e-12	2.27464e-11	2.30116	Up
Abca2	-1.26385	6.16637	1.48158e-12	2.27531e-11	2.40135	Up
Iqgap3	3.32719	4.12193	1.51917e-12	2.32993e-11	10.0365	Down
Plxnd1	1.35816	5.82318	1.5483e-12	2.37146e-11	2.56358	Down
Ptpn7	2.12392	1.88342	1.55697e-12	2.38157e-11	4.35878	Down
Slc17a9	1.47625	3.55673	1.61104e-12	2.461e-11	2.78225	Down
Ralgapa2	-1.44735	3.65406	1.65298e-12	2.52172e-11	2.72706	Up
Il1r1	-1.06021	7.76277	1.69732e-12	2.58595e-11	2.08523	Up
Prdm1	-2.15546	1.60918	1.76072e-12	2.67899e-11	4.45511	Up
Podxl2	1.25047	4.67141	1.77965e-12	2.70422e-11	2.37918	Down
Cnnm2	-1.10507	4.55796	1.81608e-12	2.75595e-11	2.15109	Up
Vit	3.36431	1.56492	1.8207e-12	2.75932e-11	10.2982	Down
Spon2	1.77747	4.84662	1.88444e-12	2.85216e-11	3.42824	Down
Stom	1.02161	4.75663	1.94233e-12	2.93592e-11	2.03018	Down
Glis2	0.9397	6.29956	1.96461e-12	2.96571e-11	1.91813	Down
Ptgs1	-1.4552	9.10959	1.98144e-12	2.9872e-11	2.74195	Up
Cnpy2	0.953638	6.98707	2.0021e-12	3.01441e-11	1.93675	Down
Cst6	-2.79121	1.86264	2.0096e-12	3.02174e-11	6.9221	Up
Atp1b1	1.02772	5.61165	2.08713e-12	3.13424e-11	2.0388	Down
Tom1l2	0.901673	5.54812	2.1799e-12	3.26928e-11	1.86823	Down
Emilin2	2.10428	3.82471	2.23106e-12	3.34166e-11	4.29985	Down
Ndrg1	-1.07026	8.20103	2.24245e-12	3.35436e-11	2.09982	Up
Csf1	-1.5858	9.32169	2.24829e-12	3.35873e-11	3.00174	Up
Ptpn14	0.918458	5.43728	2.29126e-12	3.41849e-11	1.89009	Down
Nr4a1	-1.16356	7.57931	2.35801e-12	3.51353e-11	2.24009	Up
Arhgap22	-1.6026	5.8092	2.44123e-12	3.63283e-11	3.0369	Up
Mfi2	-2.35277	1.41659	2.47662e-12	3.68074e-11	5.10802	Up
Phldb2	0.930424	5.3356	2.48079e-12	3.68218e-11	1.90584	Down
Efnb1	1.25887	5.15174	2.52086e-12	3.73685e-11	2.39308	Down
Ube2c	3.15485	2.69927	2.55081e-12	3.77638e-11	8.90647	Down
Diras2	2.22347	1.16264	2.68487e-12	3.96974e-11	4.67015	Down
Cxcl2	-6.30482	5.60798	2.77395e-12	4.09621e-11	79.0572	Up
Fgfr3	1.5331	3.28686	2.8253e-12	4.16669e-11	2.89407	Down
Ipo4	0.892444	6.75682	2.86933e-12	4.22621e-11	1.85632	Down
Wnt5a	-1.36653	5.72452	2.95515e-12	4.34705e-11	2.57849	Up
Reck	-1.02206	7.42513	3.20667e-12	4.71103e-11	2.03082	Up
Igsf9b	-2.37724	4.68795	3.31741e-12	4.8675e-11	5.19543	Up
Col18a1	1.44377	8.10323	3.37382e-12	4.94398e-11	2.72031	Down
Blvrb	-0.924685	5.57559	3.44888e-12	5.04754e-11	1.89827	Up
Ccl6	-2.68645	1.4701	3.46325e-12	5.06215e-11	6.43729	Up
Adm2	2.25504	0.918514	3.48655e-12	5.08975e-11	4.77348	Down
Arhgap28	0.858022	6.1995	3.53664e-12	5.15633e-11	1.81255	Down
Cebpb	-1.15751	5.83579	3.56517e-12	5.19135e-11	2.23071	Up
Has2	1.24302	8.15196	3.58041e-12	5.20697e-11	2.36693	Down
Pbx3	0.916292	5.29306	3.68672e-12	5.35481e-11	1.88726	Down
Vat1l	-1.86262	3.54332	3.71896e-12	5.39484e-11	3.63668	Up
Cgrrf1	-0.930259	5.14807	3.78377e-12	5.48195e-11	1.90562	Up
Eef1a1	1.96418	10.6122	3.85787e-12	5.58229e-11	3.9019	Down
Anln	2.53741	4.33882	3.97422e-12	5.74342e-11	5.80546	Down
Pnpla8	-0.913128	7.29314	4.01577e-12	5.7962e-11	1.88312	Up
Kif20a	3.53831	4.7914	4.05794e-12	5.84973e-11	11.6182	Down
Adora2b	-1.2348	4.27528	4.07856e-12	5.87211e-11	2.35349	Up
Palld	0.861833	6.76304	4.09944e-12	5.8948e-11	1.81735	Down
Cacna1c	-1.21648	6.09962	4.19608e-12	6.02624e-11	2.32379	Up
Cks1b	1.08767	5.07436	4.29909e-12	6.16649e-11	2.12531	Down
Atp6v0e2	-1.75317	2.85038	4.36592e-12	6.25457e-11	3.37098	Up
Dusp3	-0.85836	6.17304	4.65791e-12	6.66458e-11	1.81298	Up
Trim59	1.03613	4.62716	4.71629e-12	6.73973e-11	2.05072	Down
Birc5	2.4062	2.37831	5.0208e-12	7.16599e-11	5.30078	Down
Rbp2	-3.2966	0.847422	5.11429e-12	7.28949e-11	9.826	Up
Plin4	2.56707	1.09071	5.11998e-12	7.28949e-11	5.92604	Down
Slco4a1	-2.28472	0.93103	5.14866e-12	7.32127e-11	4.87269	Up
Lpar4	1.85747	3.09859	5.17026e-12	7.34292e-11	3.62371	Down
Hmcn1	0.996949	7.16253	5.47687e-12	7.7688e-11	1.99577	Down
Spag5	1.906	3.75142	5.71078e-12	8.09063e-11	3.74768	Down
Tpx2	2.2453	4.62469	6.05943e-12	8.57402e-11	4.74136	Down
Taldo1	-0.857255	7.15924	6.16981e-12	8.71949e-11	1.81159	Up
Smim3	-0.862663	6.1941	6.29256e-12	8.88207e-11	1.81839	Up
Il13ra1	-0.974185	7.76073	6.40495e-12	9.02965e-11	1.96453	Up
Grb10	1.06217	8.49159	6.74664e-12	9.49973e-11	2.08806	Down
Recql	0.930846	5.52915	6.7602e-12	9.50721e-11	1.90639	Down
Haus8	-1.31464	3.91254	6.94002e-12	9.74819e-11	2.4874	Up
Lig4	-0.924081	5.15348	7.00461e-12	9.82693e-11	1.89748	Up
Ip6k3	-2.44947	0.871389	7.0866e-12	9.92986e-11	5.46217	Up
Fv1	1.04534	4.87188	7.17607e-12	1.0043e-10	2.06385	Down
Inhba	-1.25547	7.28052	7.92542e-12	1.10783e-10	2.38746	Up
Armcx2	0.971778	5.77078	7.97952e-12	1.11404e-10	1.96126	Down
Eno3	1.00167	4.53398	8.12691e-12	1.13324e-10	2.00232	Down
Col6a2	1.89974	11.0851	8.19724e-12	1.14167e-10	3.73147	Down
Dlx3	2.21418	0.925542	8.20916e-12	1.14195e-10	4.64018	Down
Impdh1	0.826262	6.20831	8.3964e-12	1.16658e-10	1.77309	Down
Mgll	1.10597	5.19147	8.49725e-12	1.17917e-10	2.15243	Down
Cd248	1.72345	3.85214	9.18995e-12	1.27377e-10	3.30226	Down
Ackr4	-1.16875	6.75607	9.45733e-12	1.30925e-10	2.24817	Up
Nsmf	0.948402	5.40055	9.46906e-12	1.3093e-10	1.92973	Down
Wdr45	-1.00668	5.14873	9.59949e-12	1.32574e-10	2.00928	Up
Kdelr2	1.01353	8.11198	9.73133e-12	1.34234e-10	2.01884	Down
Ccdc138	1.65912	2.18117	9.74711e-12	1.34291e-10	3.15824	Down
Slc35a2	0.886942	5.3689	1.13283e-11	1.55889e-10	1.84925	Down
Ccdc23	1.0094	4.41455	1.15474e-11	1.58715e-10	2.01307	Down
Mafg	-1.15269	5.30313	1.19282e-11	1.63753e-10	2.22328	Up
Evl	0.998376	4.97685	1.27915e-11	1.75395e-10	1.99775	Down
Klf2	1.51934	2.84296	1.31706e-11	1.8038e-10	2.86661	Down
Adcy2	1.07701	5.21175	1.333e-11	1.82345e-10	2.10966	Down
Usp20	-0.910236	6.02653	1.42716e-11	1.94995e-10	1.87935	Up
Plekha5	-0.91884	7.34244	1.42923e-11	1.95046e-10	1.89059	Up
LOC102546963	1.98894	1.71015	1.44626e-11	1.97136e-10	3.96946	Down
Hdac5	-0.924801	6.7053	1.47779e-11	2.01196e-10	1.89842	Up
Hist1h4b	-1.02526	4.28036	1.51391e-11	2.0587e-10	2.03533	Up
Ramp2	2.1838	4.00932	1.57726e-11	2.14027e-10	4.54348	Down
Col6a1	1.89689	11.1714	1.57761e-11	2.14027e-10	3.7241	Down
Acot7	-0.962717	5.61225	1.68577e-11	2.28432e-10	1.94898	Up
Edar	1.76351	2.48928	1.70509e-11	2.30754e-10	3.39522	Down
Jade2	-1.4397	5.28164	1.70692e-11	2.30754e-10	2.71264	Up
Ccna2	3.09757	3.69439	1.75892e-11	2.37506e-10	8.55978	Down
Kpna2	1.10392	4.66225	1.79838e-11	2.42549e-10	2.14938	Down
Atp6v1d	-0.833467	6.87293	1.812e-11	2.44101e-10	1.78196	Up
Cst3	1.16759	8.72308	1.87279e-11	2.51996e-10	2.24636	Down
Arc	2.53629	2.15949	1.8784e-11	2.52455e-10	5.80097	Down
AABR06067552.1	1.76791	2.19862	1.89187e-11	2.53969e-10	3.4056	Down
Ctnnd2	-4.2929	2.90738	1.922e-11	2.57713e-10	19.6017	Up
Por	-1.00677	7.21394	1.96011e-11	2.62518e-10	2.00941	Up
Zmynd15	-2.23779	0.846801	2.04072e-11	2.72996e-10	4.71674	Up
Fcrl2	2.05689	1.43166	2.08519e-11	2.78622e-10	4.1609	Down
Uap1	-1.26816	7.7964	2.11789e-11	2.82664e-10	2.40854	Up
Afap1l2	2.32348	1.4265	2.28098e-11	3.04078e-10	5.00539	Down
Aspn	1.3361	5.85475	2.29752e-11	3.05929e-10	2.52467	Down
Cnppd1	-0.846	6.40458	2.3469e-11	3.12143e-10	1.79751	Up
RGD1561849	-1.83905	2.04149	2.43635e-11	3.23667e-10	3.57774	Up
Eprs	1.23006	8.82112	2.4858e-11	3.29856e-10	2.34576	Down
Olfml2b	1.39967	6.14042	2.70785e-11	3.58907e-10	2.63841	Down
Man1a1	-0.872688	6.09885	2.73555e-11	3.62162e-10	1.83107	Up
Hjurp	2.596	2.64028	2.85214e-11	3.77163e-10	6.04609	Down
Itga9	1.2864	3.70076	2.86572e-11	3.78525e-10	2.43919	Down
Cxxc5	0.855339	5.79754	2.92947e-11	3.86503e-10	1.80918	Down
Tacc3	2.1274	3.63051	2.95004e-11	3.8877e-10	4.36928	Down
Sdhaf1	-0.965344	5.04408	2.99647e-11	3.94438e-10	1.95253	Up
Pdxdc1	0.893714	4.96572	3.08419e-11	4.05521e-10	1.85795	Down
RGD1565131	0.930106	5.39809	3.10804e-11	4.08192e-10	1.90542	Down
Galk1	0.926374	5.70548	3.17812e-11	4.16921e-10	1.90049	Down
Nenf	0.873202	5.45178	3.21031e-11	4.20558e-10	1.83172	Down
Sept8	0.843841	7.02695	3.21316e-11	4.20558e-10	1.79482	Down
Ppp1r2	-0.936188	5.63838	3.24129e-11	4.2376e-10	1.91347	Up
LOC691418	-3.08725	1.37234	3.42788e-11	4.47645e-10	8.49874	Up
Fam132b	-2.16102	3.52343	3.48257e-11	4.54272e-10	4.4723	Up
Asap1	-0.969569	7.57756	3.52832e-11	4.59719e-10	1.95826	Up
Gas6	1.46423	9.94742	3.53258e-11	4.59754e-10	2.75917	Down
Kif26b	-1.28328	5.31142	3.55715e-11	4.62429e-10	2.43392	Up
S1pr1	1.29399	4.39548	3.58738e-11	4.65834e-10	2.45205	Down
Lgalsl	0.953086	4.87195	3.59194e-11	4.65901e-10	1.93601	Down
Mmp3	-3.35013	13.3334	3.66438e-11	4.74762e-10	10.1974	Up
Map3k7cl	-1.41761	3.20038	3.76412e-11	4.87136e-10	2.67143	Up
Aspm	1.81118	4.01888	3.77385e-11	4.87848e-10	3.50928	Down
Ggt1	-3.59369	2.1611	3.79223e-11	4.89674e-10	12.0728	Up
Reln	-1.09575	5.87667	3.84552e-11	4.95999e-10	2.13725	Up
Clec10a	-2.27545	1.40937	3.87158e-11	4.98801e-10	4.84148	Up
LOC100359593	0.945567	7.65224	3.90296e-11	5.02282e-10	1.92595	Down
Obsl1	0.838454	5.54057	3.94452e-11	5.07064e-10	1.78813	Down
Cercam	0.887735	5.57473	3.97287e-11	5.10139e-10	1.85027	Down
Cdk4	0.869425	7.1786	4.10601e-11	5.26648e-10	1.82693	Down
Farp2	0.85385	5.56887	4.20414e-11	5.38635e-10	1.80732	Down
Adgb	-3.55166	1.04526	4.21578e-11	5.39299e-10	11.7262	Up
Smurf2	-0.850398	7.19984	4.22268e-11	5.39299e-10	1.803	Up
Carhsp1	-0.857434	6.29488	4.22524e-11	5.39299e-10	1.81181	Up
AABR06046055.1	0.939022	5.2368	4.22805e-11	5.39299e-10	1.91723	Down
Sema5a	-1.27251	4.54985	4.31915e-11	5.5031e-10	2.41582	Up
Fam214b	-1.04536	6.42452	4.40963e-11	5.61217e-10	2.06388	Up
Pgs1	-0.865541	5.71839	4.50325e-11	5.72499e-10	1.82202	Up
Tkt	-1.09452	8.39627	4.67663e-11	5.93625e-10	2.13541	Up
Aftph	-0.834917	6.0153	4.67973e-11	5.93625e-10	1.78375	Up
AY172581.24	1.12495	3.88419	4.71919e-11	5.97972e-10	2.18093	Down
Klhl13	1.01471	4.7909	4.74724e-11	6.00865e-10	2.0205	Down
LOC290595	2.28541	1.73709	4.80543e-11	6.07563e-10	4.87503	Down
Cdr2	1.12169	5.22052	5.14093e-11	6.49268e-10	2.17602	Down
Rps20	0.963725	7.80864	5.32377e-11	6.71623e-10	1.95034	Down
St6galnac2	2.33731	2.65484	5.60774e-11	7.06673e-10	5.05359	Down
Cdk2ap2	-1.06295	4.85322	5.63815e-11	7.09729e-10	2.08919	Up
Plekhg4	0.85011	6.21407	5.7592e-11	7.24176e-10	1.80264	Down
C1qtnf2	1.02332	4.99331	6.04156e-11	7.58852e-10	2.0326	Down
Nos2	-6.40961	3.83232	6.11123e-11	7.66766e-10	85.0131	Up
RGD1306058	-0.991051	5.35763	6.25825e-11	7.84358e-10	1.98763	Up
Olfml2a	1.93737	1.46841	6.33993e-11	7.93732e-10	3.83006	Down
Akr1c14	-2.16125	2.19021	6.54506e-11	8.18523e-10	4.47302	Up
Acat1	0.871509	5.44521	6.73937e-11	8.4191e-10	1.82958	Down
Lap3	0.909308	7.06396	6.84746e-11	8.54486e-10	1.87814	Down
Rhbdf2	-1.30474	3.80031	7.19182e-11	8.96487e-10	2.47039	Up
Sept6	1.34466	3.59658	7.29379e-11	9.08214e-10	2.5397	Down
Megf9	0.856443	5.29973	7.42127e-11	9.2309e-10	1.81057	Down
L3mbtl3	1.50207	2.82529	7.57884e-11	9.41673e-10	2.83248	Down
Pde4d	-0.840833	5.85865	7.6406e-11	9.48324e-10	1.79108	Up
Pltp	0.831963	5.64289	7.86001e-11	9.74506e-10	1.78011	Down
Cobll1	-0.954224	4.46008	7.99742e-11	9.90476e-10	1.93754	Up
Tenm3	0.816729	6.28772	8.06357e-11	9.97596e-10	1.76141	Down
Kif2c	2.81109	3.10338	8.2433e-11	1.01835e-09	7.01814	Down
Runx1	0.844658	6.63396	8.25255e-11	1.01835e-09	1.79584	Down
Arhgef3	1.18167	4.64368	8.25788e-11	1.01835e-09	2.2684	Down
Sgtb	-1.05508	4.2191	8.41325e-11	1.0364e-09	2.07783	Up
Dbp	-1.22714	4.95396	8.43212e-11	1.03762e-09	2.34102	Up
Stk39	0.914147	4.60356	8.45254e-11	1.03902e-09	1.88445	Down
Plekhg3	0.956168	5.30648	9.0419e-11	1.11028e-09	1.94015	Down
Begain	2.28754	1.69435	9.26987e-11	1.13706e-09	4.88222	Down
Usp45	-0.858068	5.29641	9.43675e-11	1.15556e-09	1.81261	Up
Lpar3	1.87201	1.48843	9.44074e-11	1.15556e-09	3.66042	Down
Slc7a2	-1.613	7.34097	9.45392e-11	1.15595e-09	3.05886	Up
Slit2	-1.06397	7.05642	9.98148e-11	1.21916e-09	2.09067	Up
AABR06039771.1	-0.901387	5.77735	1.01683e-10	1.24067e-09	1.86786	Up
Jph2	-1.24726	7.28813	1.04196e-10	1.26998e-09	2.3739	Up
Rasgrp1	-2.17893	1.02546	1.09018e-10	1.32734e-09	4.52819	Up
Clmn	1.85693	1.40712	1.09686e-10	1.33407e-09	3.62236	Down
Tp53i13	0.986973	4.16647	1.10692e-10	1.34489e-09	1.98202	Down
Slc2a6	-3.32815	1.93473	1.1248e-10	1.36517e-09	10.0432	Up
Daam2	1.01541	5.69532	1.12652e-10	1.36582e-09	2.02148	Down
Cdh13	-1.05299	7.65665	1.15281e-10	1.39622e-09	2.07483	Up
Scarb1	0.93515	4.59734	1.15868e-10	1.40186e-09	1.91209	Down
Top2a	2.88729	5.5477	1.17642e-10	1.42182e-09	7.3988	Down
Ckap4	1.0519	8.63638	1.19573e-10	1.44365e-09	2.07326	Down
Znrf2	-0.826793	5.78269	1.19871e-10	1.44518e-09	1.77374	Up
Rps18	0.849442	7.23644	1.19951e-10	1.44518e-09	1.8018	Down
Sowahc	-0.856015	4.70631	1.21074e-10	1.45719e-09	1.81003	Up
Insc	1.84417	1.33452	1.26734e-10	1.52372e-09	3.59047	Down
Bach1	-0.931149	7.01766	1.27309e-10	1.52903e-09	1.90679	Up
Nme2	0.903495	7.83614	1.27936e-10	1.53497e-09	1.87059	Down
Arfgap1	0.83332	6.47497	1.28882e-10	1.54471e-09	1.78178	Down
Tceal8	0.975997	6.85985	1.29989e-10	1.55635e-09	1.967	Down
Psmd10	-1.44264	2.88048	1.3041e-10	1.55977e-09	2.71817	Up
Ibsp	1.48565	2.83966	1.31761e-10	1.57429e-09	2.80043	Down
Mdfi	1.56358	2.3127	1.32387e-10	1.58014e-09	2.95587	Down
Ptgr1	-1.00405	6.09988	1.36737e-10	1.63037e-09	2.00562	Up
Mboat1	1.6902	3.86665	1.39338e-10	1.65967e-09	3.22702	Down
Bid	-1.3207	4.17204	1.42415e-10	1.69456e-09	2.49787	Up
Abcb1a	-1.1396	4.0681	1.42664e-10	1.69578e-09	2.20321	Up
Podnl1	1.02593	4.04755	1.43262e-10	1.70113e-09	2.03627	Down
Gm2a	0.87209	7.58997	1.43913e-10	1.70709e-09	1.83031	Down
Chic2	-0.875586	5.1459	1.45187e-10	1.72044e-09	1.83475	Up
Klf4	-1.09151	5.66401	1.46337e-10	1.73228e-09	2.13098	Up
Ntn4	-1.76204	2.60178	1.49594e-10	1.76902e-09	3.39176	Up
Pde5a	-1.53575	3.32051	1.54839e-10	1.82916e-09	2.89939	Up
Sgol2	2.37129	3.45464	1.55575e-10	1.83598e-09	5.17404	Down
Golt1b	0.906872	5.27779	1.56639e-10	1.84664e-09	1.87498	Down
Gmfg	1.71649	2.63272	1.57869e-10	1.85924e-09	3.28636	Down
Sipa1l2	-1.23096	5.42893	1.6012e-10	1.88382e-09	2.34723	Up
Atp8b2	0.851023	7.16171	1.70697e-10	2.00622e-09	1.80378	Down
Mast4	-1.70219	2.05641	1.74017e-10	2.04315e-09	3.25394	Up
Hn1l	0.885615	5.8667	1.83656e-10	2.15413e-09	1.84755	Down
Ttk	3.13764	2.96706	1.95449e-10	2.29011e-09	8.80085	Down
Dlx5	1.79188	2.80891	1.96756e-10	2.30309e-09	3.46266	Down
Slco3a1	-0.973632	4.67106	1.9782e-10	2.31319e-09	1.96378	Up
Aldh1l1	-1.67534	2.97965	1.99278e-10	2.32788e-09	3.19395	Up
Cubn	1.72079	1.57912	1.99583e-10	2.32908e-09	3.29617	Down
Abcg1	-1.67306	2.34029	2.02261e-10	2.35794e-09	3.18891	Up
Spint2	-0.94422	4.2075	2.18384e-10	2.54332e-09	1.92415	Up
Pop1	1.15609	3.73074	2.26162e-10	2.63125e-09	2.22852	Down
Gpr85	-2.47436	0.916946	2.35373e-10	2.73565e-09	5.55719	Up
Ypel3	-0.992249	5.85474	2.3962e-10	2.78221e-09	1.98928	Up
Car9	-0.807384	6.3282	2.529e-10	2.93343e-09	1.75004	Up
Rnf145	-0.833108	7.26111	2.66121e-10	3.08369e-09	1.78152	Up
Snai1	0.812798	7.32827	2.71982e-10	3.14844e-09	1.75662	Down
Pcolce	1.49059	10.2362	2.75216e-10	3.18267e-09	2.81004	Down
Erap1	0.838267	6.619	2.77299e-10	3.20354e-09	1.7879	Down
LOC100909474	-1.06135	4.7074	2.88482e-10	3.32939e-09	2.08688	Up
Rps26	0.909178	7.43493	2.89797e-10	3.34116e-09	1.87798	Down
Thbd	-1.50852	3.64271	2.90082e-10	3.34116e-09	2.84519	Up
Prtfdc1	0.876493	4.4726	2.9378e-10	3.38038e-09	1.83591	Down
Ehd3	0.979362	5.3741	2.97863e-10	3.42394e-09	1.97159	Down
Tob1	-0.816592	5.78592	2.98348e-10	3.42609e-09	1.76124	Up
Enpp2	-1.10499	4.9092	3.00931e-10	3.45232e-09	2.15098	Up
Vars	0.781308	6.723	3.01908e-10	3.46007e-09	1.71869	Down
Cdca7l	2.09469	0.868621	3.11687e-10	3.5686e-09	4.27133	Down
Mok	-1.44062	2.62469	3.17653e-10	3.63329e-09	2.71438	Up
Cpt1c	-0.908016	5.3175	3.20313e-10	3.66009e-09	1.87646	Up
Abca1	-0.926995	6.78687	3.2079e-10	3.6619e-09	1.90131	Up
Dlgap5	1.34356	4.34182	3.22593e-10	3.67884e-09	2.53777	Down
Ccnf	1.72628	2.87514	3.27109e-10	3.72436e-09	3.30873	Down
NOS2	-7.00052	4.75537	3.27231e-10	3.72436e-09	128.046	Up
Enpp4	-1.70233	2.8796	3.30271e-10	3.75525e-09	3.25427	Up
Ifitm1	2.06951	1.66468	3.37887e-10	3.83805e-09	4.19745	Down
Rbmx	1.03111	4.83358	3.42721e-10	3.88913e-09	2.0436	Down
F3	0.841567	5.992	3.45693e-10	3.91898e-09	1.792	Down
Zswim4	-1.12387	5.52115	3.49821e-10	3.96188e-09	2.17931	Up
Serpinh1	1.68384	11.0019	3.55509e-10	4.02235e-09	3.21283	Down
Cdhr5	2.63624	0.854562	3.71651e-10	4.20086e-09	6.21709	Down
Osr1	1.46477	2.46	3.8112e-10	4.30366e-09	2.7602	Down
Vcl	1.36202	8.70345	3.89727e-10	4.39655e-09	2.57045	Down
Unc5b	0.895511	6.64494	3.93958e-10	4.43993e-09	1.86027	Down
Secisbp2l	-0.814642	7.05367	3.99979e-10	4.50338e-09	1.75886	Up
Phactr1	2.29744	1.01176	4.00618e-10	4.50617e-09	4.91585	Down
Cped1	1.01672	4.07522	4.08635e-10	4.59186e-09	2.02332	Down
Bub1b	3.22009	3.19392	4.09214e-10	4.59389e-09	9.31847	Down
Mmp12	-3.48679	7.03144	4.11369e-10	4.61358e-09	11.2106	Up
Gpnmb	-0.900861	7.79368	4.19178e-10	4.69659e-09	1.86718	Up
Smpd1	-1.21489	8.58983	4.26401e-10	4.77287e-09	2.32123	Up
LOC678893	-0.931129	6.64351	4.41323e-10	4.93511e-09	1.90677	Up
Ndfip2	-0.778969	5.89783	4.60402e-10	5.14347e-09	1.7159	Up
Rpl27a	0.890543	7.72043	4.70238e-10	5.24826e-09	1.85387	Down
Pnrc1	-0.814052	6.52929	4.74152e-10	5.28682e-09	1.75814	Up
Socs2	1.64901	2.22229	4.76185e-10	5.30435e-09	3.13618	Down
Tead4	1.81745	1.65077	4.99661e-10	5.56047e-09	3.52458	Down
Pcyt2	-0.835877	5.51486	5.09504e-10	5.66454e-09	1.78494	Up
Crem	-0.855581	4.77239	5.11458e-10	5.68078e-09	1.80949	Up
Arf2	0.837948	5.24659	5.31718e-10	5.90012e-09	1.78751	Down
Tbc1d10a	0.874125	5.39475	5.32355e-10	5.90151e-09	1.8329	Down
Phlda3	-0.842275	7.53377	5.48254e-10	6.07192e-09	1.79288	Up
MGC94199	1.08144	4.29007	5.56426e-10	6.1565e-09	2.11614	Down
Aga	0.824666	6.19949	5.58126e-10	6.16938e-09	1.77112	Down
Herpud1	0.887232	6.47431	5.61218e-10	6.19761e-09	1.84962	Down
Trim7	-1.45272	2.65169	5.6222e-10	6.20273e-09	2.73723	Up
Bcl2l1	-0.900743	5.30715	5.63016e-10	6.20557e-09	1.86703	Up
C4b	1.83137	1.09223	5.70123e-10	6.2779e-09	3.55874	Down
LOC691920	-0.974417	5.27032	5.71784e-10	6.29017e-09	1.96485	Up
Kremen1	-1.13907	5.24197	5.83966e-10	6.41806e-09	2.20239	Up
Npdc1	0.867369	5.79225	5.92266e-10	6.50307e-09	1.82433	Down
Slc50a1	0.90491	4.93842	5.96026e-10	6.53812e-09	1.87243	Down
Ube2ql1	2.09108	1.44558	6.12798e-10	6.7157e-09	4.26068	Down
Rxfp1	-1.83038	1.53773	6.22778e-10	6.81859e-09	3.55632	Up
Rnf167	-0.870324	5.35564	6.33293e-10	6.92354e-09	1.82807	Up
Lyst	0.855514	7.02681	6.33566e-10	6.92354e-09	1.8094	Down
Fam126a	-0.875567	6.31294	6.58967e-10	7.19429e-09	1.83473	Up
Ubr7	0.906456	5.54621	6.59713e-10	7.19562e-09	1.87444	Down
Macrod1	-1.4635	3.12414	6.87722e-10	7.49402e-09	2.75776	Up
Pkp1	1.10794	4.44755	7.02919e-10	7.65239e-09	2.15538	Down
Epha4	0.84944	4.75122	7.13864e-10	7.7642e-09	1.8018	Down
Hist2h2aa2	-1.79603	1.22708	7.45757e-10	8.10342e-09	3.47264	Up
Flnb	0.771854	7.11971	7.63633e-10	8.28985e-09	1.70746	Down
Hrct1	-2.17693	1.93923	7.73393e-10	8.3879e-09	4.52189	Up
Il1rn	1.07987	5.49636	7.95573e-10	8.62033e-09	2.11385	Down
Myh9	0.774351	5.5111	8.12907e-10	8.79987e-09	1.71042	Down
Arl2bp	0.769619	6.79425	8.17779e-10	8.8443e-09	1.70482	Down
Kcnk6	1.35521	3.362	8.56083e-10	9.24987e-09	2.55834	Down
Nt5dc3	0.813359	4.68309	8.89911e-10	9.60637e-09	1.7573	Down
Esrra	-0.808687	6.03405	8.98481e-10	9.6898e-09	1.75162	Up
Uhrf1bp1l	-0.869885	7.58889	9.05276e-10	9.75394e-09	1.82752	Up
Chaf1b	1.93927	1.50647	9.10096e-10	9.79672e-09	3.83511	Down
Gars	0.964067	7.67851	9.34056e-10	1.00452e-08	1.9508	Down
Jdp2	0.971865	4.32322	9.43802e-10	1.01406e-08	1.96137	Down
Cys1	-1.48574	3.51038	9.58212e-10	1.02858e-08	2.8006	Up
Igsf3	0.795345	7.29469	9.63142e-10	1.03291e-08	1.73549	Down
Ppip5k1	-1.05887	4.08808	9.73029e-10	1.04254e-08	2.0833	Up
Tars	0.851014	7.17543	9.76663e-10	1.04546e-08	1.80377	Down
Sned1	1.21836	8.93224	9.79242e-10	1.04725e-08	2.32682	Down
Ankrd12	-0.876044	6.77907	9.96025e-10	1.06421e-08	1.83534	Up
Maml3	-1.36169	3.36967	1.00293e-09	1.0706e-08	2.56986	Up
Usp32	-0.753131	6.19876	1.01407e-09	1.08149e-08	1.68545	Up
P2ry2	-1.38466	3.23298	1.01991e-09	1.08671e-08	2.61111	Up
Fgfrl1	0.888016	5.53579	1.0366e-09	1.10348e-08	1.85063	Down
Adcyap1r1	-2.26149	4.1034	1.04652e-09	1.113e-08	4.79485	Up
Cnn3	0.982208	8.55788	1.06249e-09	1.12894e-08	1.97549	Down
Csf3	-8.1254	6.94706	1.0834e-09	1.1501e-08	279.247	Up
AABR06065831.1	-1.099	4.26796	1.2065e-09	1.2796e-08	2.14206	Up
Cryab	1.53207	2.34589	1.22334e-09	1.29627e-08	2.892	Down
Fam109b	1.00303	3.93953	1.2411e-09	1.31388e-08	2.0042	Down
Npm3	1.03159	4.21416	1.26369e-09	1.33657e-08	2.04428	Down
Kansl1l	-0.866696	4.74055	1.27362e-09	1.34583e-08	1.82348	Up
Zdhhc2	1.1802	3.89007	1.28389e-09	1.35544e-08	2.26608	Down
Slc4a11	-1.96655	1.60473	1.30491e-09	1.37637e-08	3.90832	Up
Rpl37	0.870948	7.20206	1.31477e-09	1.3855e-08	1.82886	Down
Bnip3	-0.952516	7.5838	1.32246e-09	1.39233e-08	1.93524	Up
Cenpa	3.16274	2.38804	1.34683e-09	1.41669e-08	8.95526	Down
Kdm3a	-0.999153	6.69581	1.35406e-09	1.423e-08	1.99883	Up
Cxcl14	1.14948	4.58993	1.36211e-09	1.43015e-08	2.21833	Down
Herc3	-1.2858	3.92211	1.36905e-09	1.43613e-08	2.43818	Up
Morc4	0.960608	5.13775	1.38008e-09	1.44639e-08	1.94613	Down
Leprel1	1.23483	3.28236	1.38231e-09	1.4474e-08	2.35353	Down
Pik3ip1	1.50393	2.6317	1.42305e-09	1.48871e-08	2.83613	Down
Zdhhc9	0.886085	5.12242	1.43131e-09	1.49522e-08	1.84815	Down
Atp6v0b	-0.94572	5.48598	1.43187e-09	1.49522e-08	1.92615	Up
Shc4	-1.45613	4.29323	1.44777e-09	1.51045e-08	2.74372	Up
Slc2a1	-0.957292	7.42081	1.5019e-09	1.56551e-08	1.94166	Up
Pknox2	1.32676	3.38052	1.51864e-09	1.58153e-08	2.50838	Down
Slc8a1	0.938047	5.36142	1.54157e-09	1.60396e-08	1.91593	Down
Tmed4	-0.997186	5.38465	1.54833e-09	1.60953e-08	1.9961	Up
Arhgef25	0.816633	6.66721	1.55423e-09	1.61422e-08	1.76129	Down
Fam98a	0.813691	6.68066	1.5957e-09	1.65579e-08	1.7577	Down
Icoslg	-1.22281	4.26968	1.63648e-09	1.69658e-08	2.33401	Up
Mrvi1	1.98351	2.21022	1.64758e-09	1.70532e-08	3.95455	Down
Ptk2b	-1.7334	3.78398	1.64787e-09	1.70532e-08	3.32509	Up
Kif23	2.34111	4.38322	1.67562e-09	1.73247e-08	5.06692	Down
Arhgap18	-1.22377	3.61036	1.69191e-09	1.74775e-08	2.33556	Up
AABR06021844.1	2.05172	1.02379	1.73592e-09	1.7916e-08	4.14599	Down
Odc1	0.947844	6.41561	1.75915e-09	1.81396e-08	1.92899	Down
Fancd2	1.32773	3.31584	1.80324e-09	1.85776e-08	2.51007	Down
Rbp1	-1.24964	3.54382	1.81799e-09	1.87128e-08	2.37782	Up
LOC681355	1.45335	2.09776	1.86345e-09	1.91635e-08	2.73844	Down
Tbc1d2	-1.66789	3.07003	1.92426e-09	1.97713e-08	3.17749	Up
Cyp4v3	-1.1266	3.9106	1.94564e-09	1.99732e-08	2.18343	Up
Ghr	0.964856	4.89267	1.95303e-09	2.00311e-08	1.95187	Down
Tcf3	0.73587	6.09271	1.96649e-09	2.01513e-08	1.6654	Down
Ccnd2	1.12148	3.60964	1.97883e-09	2.02597e-08	2.17569	Down
Inpp5d	-1.74833	1.4821	1.98804e-09	2.03301e-08	3.35968	Up
Atp6v0a1	-0.768399	6.64139	1.98924e-09	2.03301e-08	1.70338	Up
Plxna2	0.901468	4.5984	2.07106e-09	2.11476e-08	1.86797	Down
Nbl1	-1.30069	9.76232	2.07695e-09	2.1189e-08	2.46347	Up
Robo2	1.40199	2.54864	2.08362e-09	2.12381e-08	2.64265	Down
Trib2	0.881258	5.3782	2.09132e-09	2.12978e-08	1.84198	Down
Gins1	1.87341	1.10376	2.15718e-09	2.19491e-08	3.66397	Down
Thyn1	-1.13827	3.73885	2.171e-09	2.20702e-08	2.20117	Up
Mbd4	1.39013	2.46657	2.17611e-09	2.21027e-08	2.62102	Down
Entpd4	-0.88145	5.09386	2.18124e-09	2.21352e-08	1.84223	Up
AABR06041411.1	-1.2281	9.69363	2.24794e-09	2.27921e-08	2.34257	Up
Plxna3	0.843184	5.12978	2.59853e-09	2.63235e-08	1.794	Down
MAMDC2	0.852209	4.61571	2.60282e-09	2.63438e-08	1.80526	Down
Rps25	0.802281	7.52012	2.62091e-09	2.65036e-08	1.74386	Down
Csrp1	1.0966	8.78537	2.64486e-09	2.67223e-08	2.1385	Down
LOC691995	1.67638	1.51786	2.7224e-09	2.74816e-08	3.19625	Down
Rbpj	-1.07656	8.79161	2.84188e-09	2.86626e-08	2.109	Up
Cep55	2.7726	3.01042	2.89569e-09	2.91798e-08	6.8334	Down
Gpd1	2.62995	2.38866	2.92472e-09	2.94466e-08	6.19006	Down
Adamts2	0.752413	7.13706	2.95593e-09	2.97349e-08	1.68461	Down
RGD1563354	1.98599	0.974726	2.99838e-09	3.01356e-08	3.96134	Down
Hoxc5	-1.67513	1.87748	3.0185e-09	3.03113e-08	3.19349	Up
Ssr1	0.942783	8.3505	3.02511e-09	3.03512e-08	1.92223	Down
Gria3	-1.06588	4.14571	3.06877e-09	3.07624e-08	2.09344	Up
Cdkn3	2.0647	3.36269	3.09576e-09	3.0996e-08	4.18346	Down
Cd82	-1.10171	8.17195	3.09745e-09	3.0996e-08	2.14609	Up
Myadm	0.895763	7.95815	3.13812e-09	3.13757e-08	1.86059	Down
Nnmt	1.2402	3.47952	3.19388e-09	3.19055e-08	2.36231	Down
Plekhg2	0.866448	5.69101	3.22434e-09	3.21819e-08	1.82317	Down
Leprel2	0.848446	7.90366	3.24942e-09	3.24041e-08	1.80056	Down
Fgr	-1.6875	1.561	3.26513e-09	3.25327e-08	3.22099	Up
Pdlim7	0.812236	5.91504	3.29221e-09	3.27741e-08	1.75593	Down
Bmp4	-1.6821	1.92952	3.31668e-09	3.29892e-08	3.20894	Up
Tpm2	0.989367	7.71822	3.34297e-09	3.3222e-08	1.98531	Down
Mpp5	-0.802855	4.91774	3.38439e-09	3.36046e-08	1.74455	Up
Csf2rb	-2.04206	1.38493	3.47532e-09	3.44778e-08	4.11832	Up
Aktip	-0.828275	5.22384	3.51769e-09	3.48682e-08	1.77556	Up
C1galt1c1	-0.837962	4.86208	3.6901e-09	3.65456e-08	1.78752	Up
Pkd2	-0.940944	7.89248	3.69658e-09	3.65784e-08	1.91978	Up
Galnt18	1.65799	2.02075	3.70284e-09	3.66088e-08	3.15576	Down
Mmp9	-7.50446	11.1112	3.71969e-09	3.67439e-08	181.58	Up
Lmnb2	0.980236	4.27761	3.86068e-09	3.8104e-08	1.97279	Down
Tenm4	1.05217	3.97665	3.909e-09	3.85478e-08	2.07364	Down
Col1a2	2.59089	14.1568	3.91487e-09	3.85727e-08	6.02472	Down
Ncapd2	0.823159	4.97951	3.91996e-09	3.85899e-08	1.76928	Down
Rb1	-0.779689	5.44721	3.96761e-09	3.90256e-08	1.71676	Up
Myo7b	-1.58915	2.92034	3.98412e-09	3.91545e-08	3.00872	Up
Eif4ebp1	0.833528	6.14003	4.01027e-09	3.9378e-08	1.78204	Down
RGD1310335	2.02304	2.6058	4.06424e-09	3.98739e-08	4.06441	Down
Tcof1	0.760335	6.26488	4.14592e-09	4.06406e-08	1.69388	Down
Tbc1d8b	0.749244	5.49655	4.19604e-09	4.10969e-08	1.68091	Down
Nfatc2	1.85233	1.01384	4.20408e-09	4.11407e-08	3.61083	Down
Chst15	-1.46406	3.5956	4.25258e-09	4.158e-08	2.75884	Up
Crebrf	-1.22567	4.22658	4.31144e-09	4.21198e-08	2.33865	Up
Hnrnpa0	0.749026	5.61327	4.33604e-09	4.23242e-08	1.68066	Down
Tbl2	0.732153	5.84853	4.39427e-09	4.28562e-08	1.66112	Down
Gpt2	1.2795	3.49741	4.56174e-09	4.44519e-08	2.42755	Down
Sash1	-0.930623	7.06602	4.59889e-09	4.47761e-08	1.9061	Up
Fam65c	1.18744	4.00804	4.83007e-09	4.69501e-08	2.27748	Down
Zfyve27	-0.926945	5.1895	4.83034e-09	4.69501e-08	1.90125	Up
Tet1	1.35262	2.55211	5.00013e-09	4.85595e-08	2.55375	Down
Slc22a23	-1.41205	3.30757	5.03819e-09	4.88878e-08	2.66115	Up
Pter	1.44169	2.47694	5.04984e-09	4.89597e-08	2.71639	Down
Ly96	-1.0444	3.72266	5.0927e-09	4.93336e-08	2.0625	Up
Dpy19l1	-0.742178	6.96288	5.13406e-09	4.96926e-08	1.6727	Up
Lars	0.914763	7.0517	5.14403e-09	4.97473e-08	1.88526	Down
Kitlg	-0.787102	7.68304	5.15389e-09	4.98008e-08	1.7256	Up
LOC100911766	-0.742254	5.90538	5.24307e-09	5.062e-08	1.67279	Up
Sec61a1	1.04199	8.9654	5.27731e-09	5.0908e-08	2.05907	Down
Pigv	-0.917379	4.23878	5.34486e-09	5.15164e-08	1.88868	Up
Fen1	1.12016	3.63194	5.68461e-09	5.47453e-08	2.17371	Down
Rn50_8_0651.1	-2.06175	1.04532	5.69167e-09	5.47675e-08	4.17493	Up
Thop1	0.802134	4.67841	5.72065e-09	5.50004e-08	1.74368	Down
Adam19	1.05986	6.86285	5.76399e-09	5.53709e-08	2.08473	Down
Sspn	0.740761	5.63295	5.7752e-09	5.54323e-08	1.67106	Down
Cmklr1	1.01917	4.41637	5.80803e-09	5.56904e-08	2.02675	Down
Glce	0.849155	5.1829	5.81176e-09	5.56904e-08	1.80145	Down
Nrep	1.27004	3.18515	5.83685e-09	5.58843e-08	2.41169	Down
Itgb8	-1.02227	3.96058	5.87759e-09	5.62277e-08	2.03111	Up
Btg1	-1.02369	9.09004	6.12085e-09	5.85062e-08	2.03312	Up
Prkcdbp	0.768034	6.79756	6.21079e-09	5.93167e-08	1.70295	Down
Sema3e	1.04093	4.15666	6.42022e-09	6.1266e-08	2.05756	Down
Arhgap17	-0.724206	6.64305	6.4265e-09	6.12752e-08	1.65199	Up
Pkmyt1	1.55725	1.95512	6.44802e-09	6.14295e-08	2.94293	Down
Col5a1	1.64225	11.239	6.55543e-09	6.24012e-08	3.12152	Down
LOC100911730	-1.72913	1.13903	6.57484e-09	6.25182e-08	3.31528	Up
Lgr4	0.985379	5.68717	6.57858e-09	6.25182e-08	1.97983	Down
Rps7	0.959378	8.45543	6.65425e-09	6.31852e-08	1.94447	Down
Ppapdc1b	0.824289	5.66228	6.71847e-09	6.37425e-08	1.77066	Down
Mpzl1	0.842042	6.05413	6.72906e-09	6.37903e-08	1.79259	Down
B3galtl	0.806212	4.43961	6.74075e-09	6.38486e-08	1.74861	Down
Sec13	0.770599	7.07907	7.03907e-09	6.65875e-08	1.70598	Down
Ncapg	2.45065	3.36051	7.04146e-09	6.65875e-08	5.46663	Down
Tmem62	-0.916479	4.30676	7.0533e-09	6.66447e-08	1.8875	Up
Ppp1r15a	-0.809773	6.11922	7.15491e-09	6.75494e-08	1.75294	Up
Ehd2	0.792676	7.63381	7.1944e-09	6.78666e-08	1.73228	Down
Rps13	0.777741	7.57462	7.31251e-09	6.89243e-08	1.71444	Down
Gulp1	0.785382	6.31939	7.43836e-09	7.00532e-08	1.72355	Down
Nipsnap3b	0.893798	4.71072	7.49985e-09	7.05745e-08	1.85806	Down
Lztr1	0.744549	6.16234	7.52169e-09	7.07223e-08	1.67545	Down
Wbp2	-0.767317	5.77807	7.76478e-09	7.29484e-08	1.7021	Up
Sqstm1	-1.05006	9.07935	7.78359e-09	7.30655e-08	2.07062	Up
Cobl	1.94622	0.897491	7.83793e-09	7.35157e-08	3.85363	Down
Gbe1	-0.812172	5.64194	7.92357e-09	7.42585e-08	1.75585	Up
Krtcap2	0.716888	6.08582	8.15277e-09	7.63444e-08	1.64363	Down
Ctps2	-0.714731	6.26221	8.28979e-09	7.75644e-08	1.64118	Up
Pfkfb3	-1.17476	5.6713	8.36685e-09	7.82219e-08	2.25755	Up
Enox1	1.29163	2.80725	8.62502e-09	8.05701e-08	2.44804	Down
Sorbs1	0.930684	4.39788	8.64708e-09	8.07107e-08	1.90618	Down
Micall2	-1.15618	5.80211	8.82048e-09	8.22626e-08	2.22866	Up
Chn2	1.26567	3.02527	8.82882e-09	8.22738e-08	2.4044	Down
AABR06014093.1	0.939964	4.9758	9.19457e-09	8.55419e-08	1.91848	Down
Plac9	2.04978	1.04897	9.19719e-09	8.55419e-08	4.14041	Down
Nadk	-0.720611	6.9695	9.20181e-09	8.55419e-08	1.64788	Up
Ern1	-0.90188	5.04871	9.35379e-09	8.68847e-08	1.8685	Up
Aldh1a3	1.75838	3.12456	9.86386e-09	9.15487e-08	3.38318	Down
Ndrg4	0.746975	5.62914	1.07311e-08	9.9518e-08	1.67827	Down
Slfn13	-0.687517	6.22627	1.07457e-08	9.95732e-08	1.61051	Up
Iars	0.802255	7.14833	1.11331e-08	1.0308e-07	1.74383	Down
Hmga2	-1.85449	2.20629	1.12033e-08	1.03646e-07	3.61624	Up
Copb2	0.808945	7.57323	1.14147e-08	1.05517e-07	1.75193	Down
Hipk2	-1.03531	4.58194	1.17809e-08	1.08815e-07	2.04956	Up
Gpcpd1	0.782709	5.14468	1.1977e-08	1.10537e-07	1.72036	Down
Slc43a1	1.4558	2.64975	1.19865e-08	1.10537e-07	2.74308	Down
Rps21	0.766381	7.21542	1.22513e-08	1.12888e-07	1.701	Down
Tusc2	-0.82967	4.32819	1.23511e-08	1.13717e-07	1.77728	Up
Slc47a1	-2.5786	3.40795	1.23691e-08	1.13791e-07	5.9736	Up
B4galnt1	1.36309	2.61174	1.24785e-08	1.14707e-07	2.57235	Down
Lca5	-1.44081	2.27031	1.26127e-08	1.15848e-07	2.71474	Up
Entpd5	-0.819519	4.58307	1.2846e-08	1.17896e-07	1.76482	Up
Sox6	1.34066	2.47712	1.31348e-08	1.20451e-07	2.53267	Down
Prrg4	-1.75848	1.1415	1.31777e-08	1.20705e-07	3.38342	Up
Pak1	0.981128	5.40913	1.31835e-08	1.20705e-07	1.97401	Down
Tspan5	-0.836224	5.90386	1.33291e-08	1.21941e-07	1.78537	Up
Fntb	0.839748	4.32781	1.35869e-08	1.24147e-07	1.78974	Down
Cdca8	1.39821	3.23103	1.35918e-08	1.24147e-07	2.63575	Down
Lbh	1.30377	5.88449	1.39616e-08	1.27424e-07	2.46873	Down
Stx6	-0.734968	6.16195	1.40272e-08	1.27922e-07	1.66436	Up
Them6	-1.55915	1.49172	1.41544e-08	1.28921e-07	2.94681	Up
Tspan6	0.790283	7.30217	1.41591e-08	1.28921e-07	1.72941	Down
Ank3	1.02896	3.67046	1.43544e-08	1.30596e-07	2.04055	Down
Adcy8	-0.984717	4.51009	1.52111e-08	1.38281e-07	1.97893	Up
Chst10	1.17661	3.29192	1.5276e-08	1.38761e-07	2.26046	Down
Kif11	2.34656	4.28477	1.53094e-08	1.38955e-07	5.08609	Down
Pcdhb10	1.60813	1.18967	1.54063e-08	1.39724e-07	3.04857	Down
Ttc7a	-0.885629	7.64405	1.59986e-08	1.44981e-07	1.84757	Up
Kdelc2	0.739745	7.4041	1.60752e-08	1.45562e-07	1.66988	Down
Abhd6	-0.791172	4.82844	1.61713e-08	1.46316e-07	1.73048	Up
Loxl3	0.715691	7.28061	1.63176e-08	1.47525e-07	1.64227	Down
Nfxl1	0.831316	5.19131	1.69538e-08	1.53156e-07	1.77931	Down
Matn3	1.64419	1.18258	1.71018e-08	1.54372e-07	3.12572	Down
Fam198a	0.851477	4.44578	1.7247e-08	1.5556e-07	1.80435	Down
Ykt6	0.683717	6.00795	1.72776e-08	1.55715e-07	1.60627	Down
Zcchc12	1.78237	1.42074	1.72934e-08	1.55735e-07	3.43992	Down
Tmx2	-0.743556	5.0457	1.73331e-08	1.55971e-07	1.6743	Up
Daglb	-0.938033	4.30718	1.76133e-08	1.58368e-07	1.91591	Up
Mmp23	0.94337	4.02792	1.77397e-08	1.59381e-07	1.92302	Down
Shc2	-0.806269	5.31133	1.82672e-08	1.63992e-07	1.74868	Up
Mafk	-0.961507	5.04172	1.86475e-08	1.67276e-07	1.94734	Up
Itga10	1.64912	2.85192	1.87035e-08	1.67647e-07	3.13643	Down
Nsg1	1.56357	2.4895	1.89135e-08	1.69397e-07	2.95585	Down
Copg1	0.887103	8.29972	1.89492e-08	1.69586e-07	1.84946	Down
Smad7	-0.787391	5.52627	1.89653e-08	1.69599e-07	1.72595	Up
Hint2	-0.955667	3.90534	1.90439e-08	1.70169e-07	1.93948	Up
Enpep	-1.00045	8.10972	1.94167e-08	1.73365e-07	2.00063	Up
Pik3r1	-0.842557	6.93105	1.97266e-08	1.75996e-07	1.79323	Up
AABR06000382.1	-1.65411	1.56132	2.0138e-08	1.79527e-07	3.14728	Up
Kif14	2.98101	2.01243	2.01545e-08	1.79536e-07	7.8954	Down
Plp2	0.72587	7.27153	2.02098e-08	1.79889e-07	1.6539	Down
Rpl32	0.747278	7.37394	2.03361e-08	1.80873e-07	1.67862	Down
Ext2	0.779559	7.71416	2.03631e-08	1.80974e-07	1.71661	Down
RGD1560789	0.8188	4.61908	2.03905e-08	1.81078e-07	1.76394	Down
Pcmtd2	-0.700014	6.4924	2.07917e-08	1.84498e-07	1.62452	Up
Cpq	0.723922	7.04451	2.11635e-08	1.87653e-07	1.65167	Down
Lrp4	-0.841541	4.89608	2.19364e-08	1.94357e-07	1.79196	Up
Mllt4	-0.714449	6.41443	2.23618e-08	1.97973e-07	1.64086	Up
Adam12	0.953198	7.86355	2.27631e-08	2.01371e-07	1.93616	Down
C1qbp	0.720362	6.55967	2.29531e-08	2.02896e-07	1.6476	Down
Neo1	0.689949	6.99297	2.37315e-08	2.09616e-07	1.61323	Down
Adipor2	-0.766299	6.66209	2.37596e-08	2.09703e-07	1.7009	Up
Sec22b	0.753931	7.22599	2.38001e-08	2.09814e-07	1.68638	Down
Impdh2	0.826839	7.45818	2.38085e-08	2.09814e-07	1.77379	Down
Depdc7	-1.34931	3.9599	2.39014e-08	2.10471e-07	2.5479	Up
Vamp1	-2.26947	4.09233	2.39593e-08	2.1082e-07	4.82147	Up
Pdk4	-1.48892	1.63345	2.44727e-08	2.15173e-07	2.80679	Up
Il11ra1	0.74336	6.36731	2.47217e-08	2.17196e-07	1.67407	Down
Prdx6	-0.787216	7.72134	2.65986e-08	2.33508e-07	1.72574	Up
Ncapg2	1.07358	4.43952	2.70665e-08	2.37435e-07	2.10465	Down
Il16	0.914977	4.4849	2.79857e-08	2.45312e-07	1.88554	Down
RGD1562136	0.806215	4.86147	2.81339e-08	2.46423e-07	1.74862	Down
Aebp1	1.1963	9.89854	2.95294e-08	2.5845e-07	2.29151	Down
Tmem47	0.873487	7.86819	2.99232e-08	2.61697e-07	1.83209	Down
Glrx3	-0.684722	6.91906	3.0755e-08	2.68768e-07	1.60739	Up
Robo1	0.768658	4.72254	3.0953e-08	2.70293e-07	1.70368	Down
Eaf1	-0.714163	6.33504	3.10476e-08	2.70914e-07	1.64053	Up
Rhobtb3	0.738434	5.48964	3.16059e-08	2.75577e-07	1.66836	Down
Tgfbr3	-0.864101	7.49753	3.17784e-08	2.76871e-07	1.8202	Up
Pde4b	-0.755896	6.89794	3.21728e-08	2.80096e-07	1.68868	Up
Pcdh7	-0.837751	4.31256	3.22183e-08	2.8028e-07	1.78726	Up
Bzw2	0.768011	6.00128	3.23286e-08	2.81027e-07	1.70292	Down
Wars	0.701551	6.10089	3.25099e-08	2.8239e-07	1.62625	Down
St5	0.812672	6.55957	3.27863e-08	2.84576e-07	1.75646	Down
Cd59	0.695006	5.53495	3.30608e-08	2.86743e-07	1.61889	Down
Rb1cc1	-0.710829	7.08186	3.31054e-08	2.86913e-07	1.63674	Up
Igfbp4	0.949674	8.1648	3.38978e-08	2.93518e-07	1.93144	Down
Mex3b	0.9516	4.42776	3.39184e-08	2.93518e-07	1.93402	Down
Ercc6l	1.76189	2.10448	3.42098e-08	2.95817e-07	3.39143	Down
Nov	-1.83856	5.23412	3.47131e-08	2.99944e-07	3.57654	Up
Ctsc	0.837963	4.88318	3.48447e-08	3.00855e-07	1.78752	Down
Ankrd13d	-1.54275	1.89969	3.50956e-08	3.02795e-07	2.9135	Up
Nkd1	0.944056	4.03642	3.5949e-08	3.09926e-07	1.92393	Down
Mif	-0.759833	7.5983	3.63019e-08	3.12734e-07	1.69329	Up
Smc2	0.880553	5.70053	3.68151e-08	3.16918e-07	1.84108	Down
Ccnl1	-0.693479	6.44152	3.68434e-08	3.16925e-07	1.61718	Up
Akr1b1	-0.758014	7.62856	3.71147e-08	3.1902e-07	1.69116	Up
Anlnl1	2.15987	1.53619	3.75584e-08	3.22593e-07	4.46874	Down
Flot2	-0.670162	6.18679	3.78719e-08	3.25043e-07	1.59125	Up
Pla2g6	-0.755423	5.24042	3.80945e-08	3.26711e-07	1.68813	Up
Zcchc14	0.766974	6.05104	3.81722e-08	3.27133e-07	1.7017	Down
Ano1	1.55733	1.16998	3.88634e-08	3.3281e-07	2.94309	Down
Cgref1	1.52143	3.64937	3.93744e-08	3.36871e-07	2.87075	Down
Jmjd8	0.742642	5.56984	3.93962e-08	3.36871e-07	1.67324	Down
Troap	2.44677	2.25275	3.9559e-08	3.38012e-07	5.45193	Down
Mcm4	0.909464	5.50982	3.97431e-08	3.39334e-07	1.87835	Down
Npc1	-0.758586	6.29572	3.99587e-08	3.40922e-07	1.69183	Up
Pofut2	0.754222	7.51113	4.01459e-08	3.42266e-07	1.68672	Down
H2afy2	0.974619	4.00501	4.13076e-08	3.51909e-07	1.96512	Down
Tcf7	0.961396	4.14751	4.14018e-08	3.52451e-07	1.94719	Down
Cbx7	-1.69946	2.7589	4.20228e-08	3.57473e-07	3.24779	Up
Elovl6	1.31907	3.16525	4.2106e-08	3.57916e-07	2.49505	Down
Rassf4	1.03758	5.06126	4.22841e-08	3.59165e-07	2.05278	Down
Ahi1	-0.732406	5.23665	4.28539e-08	3.63737e-07	1.66141	Up
Rora	-1.04587	3.74068	4.29599e-08	3.64368e-07	2.0646	Up
Enoph1	0.71992	4.73015	4.39083e-08	3.72138e-07	1.64709	Down
Arid3a	-1.27266	3.5917	4.51205e-08	3.82131e-07	2.41607	Up
Nr1d2	-0.892999	5.33465	4.55802e-08	3.8574e-07	1.85703	Up
Mxi1	-0.807911	6.04519	4.58567e-08	3.87795e-07	1.75067	Up
Col1a1	2.58539	14.8872	4.61534e-08	3.90018e-07	6.00177	Down
Traf3	-0.75337	5.75215	4.69196e-08	3.96202e-07	1.68573	Up
Asgr1	-1.70424	1.13951	4.72595e-08	3.98776e-07	3.25857	Up
Gnptab	-0.771762	6.02861	4.72936e-08	3.98776e-07	1.70735	Up
Tmem44	1.38963	1.7849	4.75002e-08	4.00225e-07	2.62011	Down
Plk4	1.6112	3.56142	4.77853e-08	4.02333e-07	3.05505	Down
Casp12	1.22145	3.78942	4.81148e-08	4.04811e-07	2.33181	Down
Jazf1	1.67975	1.10062	4.86326e-08	4.08869e-07	3.20372	Down
Cd38	2.25616	1.67937	4.86811e-08	4.08978e-07	4.77718	Down
Ly6e	0.863852	5.40761	4.90171e-08	4.11501e-07	1.81989	Down
Bard1	1.66213	2.22429	4.91304e-08	4.12152e-07	3.16483	Down
Ccdc92	-1.188	2.90751	4.95586e-08	4.15441e-07	2.27836	Up
Mid2	1.10564	3.22653	4.97182e-08	4.16476e-07	2.15195	Down
Kif4a	2.45756	3.31787	5.11587e-08	4.28231e-07	5.49288	Down
Lrig3	0.667621	5.8525	5.13292e-08	4.29347e-07	1.58845	Down
Antxr2	-0.903864	6.12602	5.18427e-08	4.33327e-07	1.87107	Up
Snrpa	0.818313	4.31847	5.25012e-08	4.38512e-07	1.76334	Down
Cdc16	0.711357	6.22438	5.27048e-08	4.39894e-07	1.63734	Down
Ninj1	-0.850856	6.58552	5.33711e-08	4.45133e-07	1.80357	Up
Eps8	0.748368	4.92532	5.39212e-08	4.49396e-07	1.67989	Down
Naa10	0.886652	4.03747	5.48626e-08	4.56911e-07	1.84888	Down
Map1b	0.741992	7.41942	5.62754e-08	4.68338e-07	1.67248	Down
Cd3eap	0.835542	4.566	5.73228e-08	4.7671e-07	1.78453	Down
Tnfsf13	-1.77818	2.91206	5.80921e-08	4.8276e-07	3.42992	Up
Cdca3	2.81911	3.24576	5.84184e-08	4.85121e-07	7.05726	Down
Gpsm1	0.680104	6.04038	5.87675e-08	4.87669e-07	1.60226	Down
Rpl6	0.830035	7.93323	5.88509e-08	4.88009e-07	1.77773	Down
Cep41	1.08759	3.37743	5.90138e-08	4.89008e-07	2.12518	Down
Emd	0.764533	5.30005	6.15297e-08	5.09489e-07	1.69882	Down
Kntc1	1.35442	3.81729	6.24397e-08	5.16652e-07	2.55694	Down
Dctd	0.850495	4.41547	6.2563e-08	5.17301e-07	1.80312	Down
Rps6	0.852212	4.641	6.2926e-08	5.1993e-07	1.80527	Down
Mt-atp6	0.700682	6.30025	6.30485e-08	5.20568e-07	1.62527	Down
Map4k4	-0.946792	8.75852	6.42438e-08	5.30057e-07	1.92758	Up
Rps28	0.706433	6.39855	6.53887e-08	5.39117e-07	1.63177	Down
Cul7	0.665683	7.00131	6.59824e-08	5.43624e-07	1.58632	Down
Ckb	0.806727	5.65572	6.62146e-08	5.45147e-07	1.74924	Down
Baalc	1.79726	0.98968	6.64067e-08	5.46338e-07	3.47561	Down
Ebpl	0.802766	4.20682	6.96623e-08	5.72713e-07	1.74444	Down
Pygl	-0.706403	5.39727	7.13278e-08	5.85987e-07	1.63173	Up
Plekhf1	0.755173	4.66328	7.15128e-08	5.87088e-07	1.68783	Down
Bmp1	0.715812	7.31975	7.20984e-08	5.91474e-07	1.64241	Down
Spta1	1.45825	2.84861	7.27645e-08	5.96513e-07	2.74774	Down
Pak3	1.26034	2.3789	7.34125e-08	6.01398e-07	2.39553	Down
Rogdi	-0.775536	4.74634	7.44136e-08	6.09166e-07	1.71183	Up
Poc1a	1.35488	2.29507	7.4696e-08	6.11043e-07	2.55775	Down
Fzd4	1.97989	2.02405	7.6128e-08	6.22315e-07	3.94464	Down
Abhd17c	-0.76503	4.88545	7.63329e-08	6.23547e-07	1.69941	Up
Lpl	-1.17903	6.2028	7.72097e-08	6.30263e-07	2.26425	Up
Ect2	2.20006	3.91034	7.76655e-08	6.33535e-07	4.59498	Down
Srd5a3	-0.709133	5.95152	7.79471e-08	6.35382e-07	1.63482	Up
Acot3	-0.949531	3.84632	7.82807e-08	6.3765e-07	1.93124	Up
Ppa1	0.762804	5.71867	7.84199e-08	6.38333e-07	1.69679	Down
Fbln1	0.816015	8.33545	8.22788e-08	6.69271e-07	1.76054	Down
AABR06042108.1	-1.22554	3.49628	8.3413e-08	6.78018e-07	2.33843	Up
Sod1	-0.740022	7.59256	8.35501e-08	6.78653e-07	1.6702	Up
Wdr86	1.76797	0.852982	8.59932e-08	6.98005e-07	3.40574	Down
Six5	0.827733	4.18873	8.77297e-08	7.11599e-07	1.77489	Down
RGD1564792	-1.41868	2.22185	8.77989e-08	7.11659e-07	2.67341	Up
Kera	0.809254	4.46765	8.90861e-08	7.21585e-07	1.7523	Down
Arf5	0.7302	7.13382	9.20309e-08	7.44914e-07	1.65887	Down
Sec61b	0.684313	6.688	9.35554e-08	7.56721e-07	1.60694	Down
Galk2	-0.663906	5.96789	9.40066e-08	7.59837e-07	1.58437	Up
Lama2	-1.04915	3.93647	9.51536e-08	7.68569e-07	2.06932	Up
Tiparp	-0.851318	5.7113	9.69048e-08	7.82165e-07	1.80415	Up
Tmpo	0.796826	5.26242	9.79674e-08	7.90188e-07	1.73727	Down
LOC100909441	0.96157	7.41566	9.8542e-08	7.94266e-07	1.94743	Down
Tbc1d17	-0.684958	5.83487	9.89437e-08	7.96946e-07	1.60766	Up
Erf	0.690594	5.62089	1.04281e-07	8.39349e-07	1.61395	Down
Casc4	0.673069	5.58818	1.05992e-07	8.52523e-07	1.59446	Down
Psmd8	-0.667644	7.15189	1.06154e-07	8.53229e-07	1.58848	Up
Rpl17	0.80693	7.94276	1.08648e-07	8.72671e-07	1.74948	Down
Serp1	0.677602	6.41174	1.10484e-07	8.86687e-07	1.59948	Down
Rerg	-1.46511	1.9121	1.10547e-07	8.86687e-07	2.76084	Up
Rps15a	0.81891	8.03729	1.12128e-07	8.98743e-07	1.76407	Down
Erp29	0.697524	6.24881	1.12791e-07	9.03427e-07	1.62172	Down
Hypk	0.672239	5.78731	1.14733e-07	9.18346e-07	1.59354	Down
Rps27	0.858643	7.98273	1.16486e-07	9.31725e-07	1.81333	Down
LOC100363048	0.667436	5.87738	1.1766e-07	9.40462e-07	1.58825	Down
AABR06092080.1	1.21976	2.57788	1.1778e-07	9.40768e-07	2.32908	Down
Klhl2	-0.734613	5.13445	1.18579e-07	9.46499e-07	1.66395	Up
Tstd3	-0.690725	5.02547	1.19678e-07	9.54607e-07	1.61409	Up
RT1-CE4	-1.78213	1.41273	1.24289e-07	9.90698e-07	3.43934	Up
S100a11	0.91325	8.39221	1.29561e-07	1.03201e-06	1.88328	Down
Tnfrsf12a	-0.797338	8.2056	1.2966e-07	1.03208e-06	1.73789	Up
Dnm3	0.977433	4.03012	1.29982e-07	1.03393e-06	1.96896	Down
Osr2	1.55487	1.61683	1.30871e-07	1.04028e-06	2.93808	Down
Armc6	1.22631	2.72362	1.31256e-07	1.04263e-06	2.33967	Down
Fchsd2	-0.717422	5.66647	1.3209e-07	1.04853e-06	1.64424	Up
Pdpn	-1.00565	9.16394	1.33318e-07	1.05755e-06	2.00784	Up
Eddm3b	1.91221	1.06619	1.33803e-07	1.06066e-06	3.76384	Down
Npepps	-0.692075	7.47388	1.36574e-07	1.08188e-06	1.61561	Up
Rnf149	-0.780968	7.07592	1.36753e-07	1.08255e-06	1.71828	Up
Kif15	1.61714	3.04032	1.37251e-07	1.08575e-06	3.06767	Down
Cyp4f39	1.28818	3.46254	1.37646e-07	1.08813e-06	2.4422	Down
Atp11a	-1.11856	9.1832	1.39267e-07	1.10019e-06	2.17131	Up
Lonrf1	1.59785	1.63919	1.39906e-07	1.10448e-06	3.02692	Down
Pgm2l1	-0.861141	4.26683	1.41892e-07	1.11939e-06	1.81647	Up
Cfi	1.35291	2.81219	1.43307e-07	1.12978e-06	2.55427	Down
Dnajb6	-0.648847	6.00811	1.50315e-07	1.18422e-06	1.56791	Up
Gpc1	0.811806	8.45632	1.51303e-07	1.19119e-06	1.75541	Down
AABR06025587.1	-0.809855	5.69041	1.53942e-07	1.21114e-06	1.75303	Up
Ccne2	1.39975	3.12514	1.59178e-07	1.25148e-06	2.63855	Down
Gpsm2	0.820336	4.13637	1.60266e-07	1.25917e-06	1.76582	Down
Mcm2	0.708902	5.4163	1.63637e-07	1.28478e-06	1.63456	Down
Gpx1	-0.729699	7.08712	1.63943e-07	1.2863e-06	1.65829	Up
Gar1	0.791867	4.27118	1.64359e-07	1.28869e-06	1.73131	Down
Mcm10	1.58752	2.30673	1.65447e-07	1.29634e-06	3.00533	Down
Hltf	0.802353	5.43577	1.66653e-07	1.3049e-06	1.74394	Down
Arhgef28	1.30284	2.29654	1.68477e-07	1.31829e-06	2.46715	Down
Uck2	-0.812794	4.85997	1.68949e-07	1.32108e-06	1.75661	Up
Amz1	-1.50278	2.64086	1.71414e-07	1.33945e-06	2.83388	Up
AABR06088579.1	-0.874152	4.78307	1.72181e-07	1.34453e-06	1.83293	Up
Kif20b	2.01703	3.64753	1.74021e-07	1.35797e-06	4.04751	Down
Gdpd2	2.18837	0.932242	1.78762e-07	1.39403e-06	4.55789	Down
Lrig1	-1.31369	3.81557	1.79516e-07	1.39897e-06	2.48577	Up
Lrch2	1.42841	1.38788	1.83058e-07	1.4256e-06	2.6915	Down
Il1r2	-2.40593	1.08514	1.83472e-07	1.42786e-06	5.29978	Up
Bpgm	-0.866437	5.20245	1.86816e-07	1.4529e-06	1.82315	Up
Col4a3bp	-0.632856	6.09768	1.88356e-07	1.46389e-06	1.55063	Up
Susd2	-0.779484	4.96484	1.90283e-07	1.47787e-06	1.71652	Up
Kcnab1	1.48199	1.56952	1.91292e-07	1.4847e-06	2.79334	Down
Zfp266	0.666542	7.28282	1.91749e-07	1.48725e-06	1.58726	Down
Man1c1	0.695525	5.89453	1.92123e-07	1.48915e-06	1.61947	Down
Tbc1d4	1.27384	2.21011	1.92386e-07	1.49018e-06	2.41804	Down
Prkag2	1.27197	2.79569	1.93469e-07	1.49757e-06	2.4149	Down
LOC100910384	-1.30246	2.72842	1.93652e-07	1.49797e-06	2.4665	Up
Pprc1	0.664289	6.09757	1.94086e-07	1.49975e-06	1.58479	Down
Tmtc2	1.33247	2.52742	1.94245e-07	1.49975e-06	2.51834	Down
LOC100362640	0.834015	8.17888	1.94272e-07	1.49975e-06	1.78264	Down
Cenpi	1.33248	2.65824	1.94533e-07	1.50076e-06	2.51835	Down
Nynrin	0.722882	5.45982	1.9753e-07	1.52286e-06	1.65048	Down
Fam83h	-1.20074	3.40268	1.98864e-07	1.53212e-06	2.29858	Up
Xpot	0.764945	6.92149	2.02887e-07	1.56207e-06	1.69931	Down
Xkr5	1.68046	1.10798	2.05913e-07	1.58431e-06	3.20529	Down
Lhfp	0.6879	7.29219	2.07045e-07	1.59195e-06	1.61094	Down
Zfp36l1	-0.92975	6.70719	2.07693e-07	1.59587e-06	1.90495	Up
Wbp1l	-0.86503	8.18783	2.09652e-07	1.60985e-06	1.82138	Up
Aqp1	0.91677	8.17584	2.11272e-07	1.6212e-06	1.88788	Down
Hrsp12	0.794989	5.53013	2.13677e-07	1.63857e-06	1.73506	Down
Fau	0.727715	7.43247	2.13991e-07	1.63989e-06	1.65601	Down
Zfpm2	1.13377	3.55583	2.16404e-07	1.65728e-06	2.19431	Down
Trabd2b	0.901097	4.56715	2.21898e-07	1.69822e-06	1.86749	Down
Cmtm3	0.660267	5.99401	2.22188e-07	1.69931e-06	1.58038	Down
Dfnb31	-1.43849	2.70848	2.23634e-07	1.70923e-06	2.71037	Up
Sts	-0.874281	4.19207	2.26773e-07	1.73208e-06	1.83309	Up
RGD1565297	0.704464	5.79931	2.28634e-07	1.74407e-06	1.62954	Down
Ccnc	-0.692314	5.05113	2.28646e-07	1.74407e-06	1.61587	Up
Ftl1	-0.929829	8.84446	2.30886e-07	1.75999e-06	1.90505	Up
March3	-0.702492	4.7269	2.31299e-07	1.76197e-06	1.62731	Up
Pink1	-0.947869	4.09212	2.36683e-07	1.8018e-06	1.92902	Up
Kdsr	-0.71103	6.63208	2.40275e-07	1.82793e-06	1.63697	Up
Appl1	0.68284	5.74419	2.41336e-07	1.83479e-06	1.6053	Down
Socs3	-0.765962	5.46878	2.45324e-07	1.86388e-06	1.7005	Up
Parpbp	2.43225	2.86643	2.4621e-07	1.86938e-06	5.39734	Down
Phtf2	0.676184	6.00968	2.47482e-07	1.8778e-06	1.59791	Down
Gng8	-0.817652	4.06925	2.49067e-07	1.88858e-06	1.76254	Up
Tdg	0.650338	6.03786	2.50557e-07	1.89863e-06	1.56954	Down
Tcf19	1.32975	2.12617	2.5203e-07	1.90853e-06	2.5136	Down
Nradd	0.745658	4.52785	2.52874e-07	1.91367e-06	1.67674	Down
Ak2	0.67542	6.62981	2.63154e-07	1.99016e-06	1.59706	Down
Tmem63a	-0.688242	5.98129	2.68156e-07	2.02665e-06	1.61132	Up
Notch4	-1.53897	1.2721	2.69619e-07	2.03637e-06	2.90587	Up
AABR06026863.1	-1.65154	1.21459	2.7311e-07	2.06138e-06	3.14169	Up
Kcna6	1.76736	2.27185	2.73287e-07	2.06138e-06	3.4043	Down
Snx5	0.685593	6.51967	2.7774e-07	2.09285e-06	1.60836	Down
Rps27a	0.740269	7.48724	2.77823e-07	2.09285e-06	1.67049	Down
Mid1	0.971014	3.46642	2.78947e-07	2.09994e-06	1.96022	Down
Ccnb2	2.27202	3.06864	2.81017e-07	2.11415e-06	4.83	Down
Parm1	-1.90475	1.03362	2.85461e-07	2.14618e-06	3.74443	Up
Ryr3	1.83024	0.865928	2.86188e-07	2.15024e-06	3.55597	Down
Btg2	-1.04	6.62361	2.86997e-07	2.15491e-06	2.05622	Up
Tbc1d1	0.666664	5.55968	2.87875e-07	2.16009e-06	1.5874	Down
Tnip1	-0.728014	7.16953	2.98483e-07	2.23824e-06	1.65636	Up
Fanci	1.24894	2.79871	2.99776e-07	2.24646e-06	2.37668	Down
Ankle1	2.69264	1.04014	3.02622e-07	2.26632e-06	6.46496	Down
Dock4	-0.652735	6.66012	3.04704e-07	2.28043e-06	1.57215	Up
Sfrp1	0.836946	4.43041	3.07594e-07	2.30056e-06	1.78627	Down
H1f0	-0.758049	7.72305	3.12316e-07	2.33437e-06	1.6912	Up
Cd109	0.9158	5.315	3.13526e-07	2.34189e-06	1.88661	Down
Sft2d1	-0.672312	5.25785	3.14283e-07	2.34602e-06	1.59362	Up
Sdf2	-0.635454	6.69474	3.14538e-07	2.34641e-06	1.55343	Up
Tmsb10	1.00507	8.91618	3.1633e-07	2.35825e-06	2.00704	Down
Sh3bp4	-0.690387	5.86527	3.22631e-07	2.40367e-06	1.61372	Up
Rab6b	1.54391	0.844682	3.25505e-07	2.42351e-06	2.91583	Down
Rint1	0.68675	4.74351	3.2714e-07	2.4341e-06	1.60965	Down
Atp13a2	-0.757819	4.77182	3.3238e-07	2.4715e-06	1.69093	Up
Gpr176	-0.708535	6.71348	3.32917e-07	2.4739e-06	1.63414	Up
Rn50_13_0801.2	1.47747	1.24132	3.3363e-07	2.47759e-06	2.78461	Down
Sec24a	0.628987	6.3457	3.3566e-07	2.49106e-06	1.54648	Down
Tpcn1	-0.680965	6.36145	3.39516e-07	2.51806e-06	1.60321	Up
Entpd2	1.51576	2.24346	3.41287e-07	2.52947e-06	2.85949	Down
A3galt2	0.769499	6.50516	3.41494e-07	2.52947e-06	1.70468	Down
Gnb4	0.73063	4.42295	3.42104e-07	2.53236e-06	1.65936	Down
Scfd1	0.699527	6.51273	3.42411e-07	2.53301e-06	1.62397	Down
Cep104	-0.698921	5.54272	3.51109e-07	2.59568e-06	1.62329	Up
Pde1a	0.809772	4.11908	3.53522e-07	2.61185e-06	1.75293	Down
Htr2b	2.32932	1.52028	3.55492e-07	2.62472e-06	5.02569	Down
Gas2l3	1.86309	2.48058	3.58366e-07	2.64424e-06	3.63787	Down
Plxdc2	0.681928	7.26158	3.6654e-07	2.70282e-06	1.60428	Down
Ubap1	-0.642208	5.76571	3.80323e-07	2.80266e-06	1.56072	Up
Tgfbi	1.40143	10.9041	3.91585e-07	2.88381e-06	2.64164	Down
Anpep	0.907615	9.15732	3.93286e-07	2.89449e-06	1.87594	Down
Rpl34	0.658232	7.19949	3.94168e-07	2.89912e-06	1.57815	Down
Dbf4	1.577	1.63326	3.99392e-07	2.93567e-06	2.98349	Down
Cep290	-0.882003	4.07298	4.02615e-07	2.95748e-06	1.84293	Up
Rps27l2	0.737824	5.76161	4.04769e-07	2.9714e-06	1.66766	Down
B4galt2	0.675658	5.16401	4.07031e-07	2.9861e-06	1.59733	Down
Cpeb2	-0.928682	3.82489	4.18978e-07	3.07179e-06	1.90354	Up
Rps27l3	0.758136	5.20655	4.20424e-07	3.08043e-06	1.6913	Down
Ubc	-0.631554	6.85142	4.21358e-07	3.08532e-06	1.54923	Up
Palm2	1.2224	2.56372	4.27093e-07	3.12532e-06	2.33335	Down
Rpl15	0.769578	8.07819	4.27887e-07	3.12914e-06	1.70477	Down
Sec31a	0.832108	8.5963	4.28678e-07	3.13294e-06	1.78029	Down
Parvb	-0.924873	4.04819	4.40587e-07	3.21794e-06	1.89852	Up
Grin2d	1.15809	2.63536	4.49096e-07	3.278e-06	2.23161	Down
Xylt1	-1.01087	5.22733	4.52e-07	3.29584e-06	2.01513	Up
Tmem35	2.11303	1.34579	4.52112e-07	3.29584e-06	4.32599	Down
Rufy1	-0.701256	5.372	4.52781e-07	3.29863e-06	1.62592	Up
Fam114a1l1	1.32404	1.59121	4.54978e-07	3.31254e-06	2.50366	Down
Ddost	0.699984	7.84606	4.62093e-07	3.36221e-06	1.62449	Down
Lman1	0.635286	7.08999	4.62739e-07	3.36479e-06	1.55325	Down
Plod3	0.718855	7.987	4.66381e-07	3.38623e-06	1.64587	Down
Gale	0.662913	5.36008	4.66503e-07	3.38623e-06	1.58328	Down
Tmem100	0.686786	5.30987	4.6657e-07	3.38623e-06	1.60969	Down
Clspn	1.80727	2.27373	4.69117e-07	3.40258e-06	3.49979	Down
Gpx4	-0.653082	7.21267	4.70925e-07	3.41354e-06	1.57252	Up
Fut8	0.683793	5.59573	4.82199e-07	3.49306e-06	1.60636	Down
Fmo1	-2.52422	4.73543	4.84105e-07	3.50299e-06	5.75261	Up
Pold1	0.943148	3.57078	4.84177e-07	3.50299e-06	1.92272	Down
Cav1	1.1351	9.27722	4.8538e-07	3.50948e-06	2.19634	Down
Tmem238	-1.22864	2.51075	4.86081e-07	3.51234e-06	2.34346	Up
Slc12a9	-0.912319	4.05681	4.87486e-07	3.52029e-06	1.88207	Up
Pla2g4b	-1.02797	3.33196	4.92583e-07	3.55487e-06	2.03916	Up
Phka1	-0.774741	5.57664	4.94728e-07	3.56811e-06	1.71088	Up
Fam46c	1.30704	2.54734	5.07573e-07	3.65846e-06	2.47434	Down
Ddx50	0.667738	6.37885	5.16415e-07	3.71987e-06	1.58858	Down
Fstl3	-0.758051	4.57385	5.1854e-07	3.73284e-06	1.6912	Up
Igfbp3	0.665492	7.0413	5.24974e-07	3.77509e-06	1.58611	Down
Plscr1	-1.17353	2.49831	5.25288e-07	3.77509e-06	2.25563	Up
Hyal1	-0.977344	3.67401	5.25393e-07	3.77509e-06	1.96884	Up
Pla2g15	-0.666973	5.22878	5.26044e-07	3.77742e-06	1.58774	Up
Igf2bp2	-0.666954	4.90621	5.28024e-07	3.78927e-06	1.58772	Up
Nrg1	-0.974693	3.79541	5.30342e-07	3.80354e-06	1.96522	Up
AABR06091274.1	-1.478	1.86927	5.35599e-07	3.83628e-06	2.78562	Up
Cxcr7	-0.743439	6.44317	5.35885e-07	3.83628e-06	1.67416	Up
Prx	0.991948	3.30978	5.35907e-07	3.83628e-06	1.98887	Down
Rps17	0.676329	7.4189	5.42396e-07	3.87895e-06	1.59807	Down
Spag1	-1.5283	1.13095	5.42541e-07	3.87895e-06	2.88445	Up
Egln2	-0.686931	5.90258	5.45102e-07	3.89484e-06	1.60986	Up
Ube2l6	-0.853493	3.86857	5.45857e-07	3.89782e-06	1.80687	Up
LOC100360087	-0.956815	3.9408	5.47893e-07	3.90993e-06	1.94102	Up
Plekha3	-0.639545	5.66062	5.49773e-07	3.92092e-06	1.55784	Up
Traf2	-0.667522	5.35136	5.55619e-07	3.96016e-06	1.58834	Up
Dnajc6	-1.17425	2.88924	5.57139e-07	3.96854e-06	2.25675	Up
Tep1	0.636981	6.57496	5.64112e-07	4.01572e-06	1.55507	Down
Ada	0.951846	3.51925	5.73137e-07	4.07745e-06	1.93435	Down
Armcx6	1.19847	2.44411	5.81302e-07	4.13299e-06	2.29496	Down
RGD1560017	0.835178	4.15432	5.82443e-07	4.13855e-06	1.78408	Down
Rpl29	0.675163	7.34517	5.83314e-07	4.14185e-06	1.59678	Down
Fblim1	1.31596	2.78478	5.83628e-07	4.14185e-06	2.48968	Down
RGD1561149	-1.21774	3.57927	5.91706e-07	4.1966e-06	2.32581	Up
RGD1305592	-0.816019	4.04075	5.95249e-07	4.21912e-06	1.76054	Up
Nusap1	2.22561	3.67913	6.07527e-07	4.3035e-06	4.6771	Down
Zswim6	-0.713097	4.60929	6.10075e-07	4.3189e-06	1.63932	Up
Ggta1	-0.950045	4.32249	6.10783e-07	4.32125e-06	1.93193	Up
Slc39a14	-1.02657	9.28752	6.15591e-07	4.35259e-06	2.03717	Up
Dlk2	2.08056	2.77378	6.1636e-07	4.35536e-06	4.22972	Down
Atp6v1e1	-0.624211	6.77248	6.2819e-07	4.43623e-06	1.54137	Up
RGD1305587	-1.26953	1.76721	6.40844e-07	4.52282e-06	2.41084	Up
Has1	1.14886	2.46566	6.44182e-07	4.54359e-06	2.21738	Down
Apod	1.57871	1.80003	6.62823e-07	4.67221e-06	2.98703	Down
Aars	0.872981	8.2662	6.67831e-07	4.70463e-06	1.83144	Down
Wdr59	-0.73133	5.02888	6.69735e-07	4.71516e-06	1.66017	Up
Egfl6	0.845637	5.06761	6.78484e-07	4.77384e-06	1.79706	Down
Gp1bb	0.628957	5.55721	6.80499e-07	4.78193e-06	1.54645	Down
Tmem65	0.703229	5.73989	6.80667e-07	4.78193e-06	1.62814	Down
Phf1	-0.71803	4.86652	6.80879e-07	4.78193e-06	1.64493	Up
Cib1	-0.686912	5.16724	6.84361e-07	4.80346e-06	1.60983	Up
Cbx3	0.652901	6.9753	6.87617e-07	4.82337e-06	1.57233	Down
Ezh1	-0.647489	5.9291	6.88549e-07	4.82697e-06	1.56644	Up
Wrb	-0.717716	4.56183	6.94175e-07	4.86345e-06	1.64458	Up
LOC690422	1.07476	2.89292	6.94772e-07	4.86467e-06	2.10637	Down
Kit	1.52933	1.89625	6.97375e-07	4.87993e-06	2.88651	Down
Fbxo30	-0.607153	5.96382	6.99594e-07	4.89248e-06	1.52325	Up
Rps16	0.861548	8.67881	7.05061e-07	4.92773e-06	1.81699	Down
Zfp260	0.623465	6.25085	7.06168e-07	4.93247e-06	1.54057	Down
Cyp39a1	-1.28267	2.01063	7.12519e-07	4.97381e-06	2.43288	Up
Tnfrsf11b	-0.877356	5.51582	7.13777e-07	4.97958e-06	1.837	Up
Nceh1	-0.70348	4.95025	7.19036e-07	5.01323e-06	1.62843	Up
Ostm1	-0.711195	4.90816	7.29589e-07	5.08373e-06	1.63716	Up
Ppp1r10	-0.636009	5.96314	7.3362e-07	5.10873e-06	1.55402	Up
Spg20	0.656954	5.17893	7.36328e-07	5.12449e-06	1.57675	Down
Sapcd1	1.05622	3.08996	7.44161e-07	5.17587e-06	2.07948	Down
Srgap3	0.793413	4.58755	7.52067e-07	5.22771e-06	1.73317	Down
LOC102557117	-1.04062	3.08995	7.59517e-07	5.27631e-06	2.05711	Up
Hip1r	-0.929916	4.84657	7.60351e-07	5.27891e-06	1.90516	Up
Ncaph	2.02232	2.74273	7.7658e-07	5.38573e-06	4.06237	Down
Ctps1	0.657488	6.93848	7.76672e-07	5.38573e-06	1.57733	Down
Rps9	0.905206	3.83682	7.79483e-07	5.40198e-06	1.87281	Down
Lpin3	-0.674573	5.44251	7.90696e-07	5.47639e-06	1.59612	Up
Dbn1	0.720205	6.54389	7.95954e-07	5.50949e-06	1.64742	Down
Fth1	-1.66229	12.1026	8.01411e-07	5.54394e-06	3.16518	Up
Zcchc24	-0.712951	7.38506	8.03969e-07	5.55779e-06	1.63915	Up
Ece2	0.668063	4.80714	8.04379e-07	5.55779e-06	1.58894	Down
Tmsbl1	1.21042	2.35674	8.08558e-07	5.58332e-06	2.31405	Down
Ppfia4	1.52631	0.89855	8.13633e-07	5.61499e-06	2.88049	Down
Syt11	-0.984948	3.94215	8.36791e-07	5.77135e-06	1.97924	Up
Pdgfc	-0.674977	4.69597	8.43544e-07	5.81444e-06	1.59657	Up
Itgb3	-1.01516	4.4831	8.49499e-07	5.85199e-06	2.02113	Up
PCOLCE2	0.638232	5.33299	8.53979e-07	5.87934e-06	1.55642	Down
Tbrg1	0.656146	5.1101	8.6023e-07	5.91883e-06	1.57587	Down
Ankh	0.708225	7.78919	8.66251e-07	5.9567e-06	1.63379	Down
Gabarapl1	-0.652043	7.16763	8.73981e-07	6.00627e-06	1.57139	Up
Usp22	0.600557	6.04542	8.82296e-07	6.0598e-06	1.5163	Down
Cdh3	1.13234	3.136	8.8335e-07	6.06342e-06	2.19215	Down
Rpl14	0.789515	8.32071	9.01289e-07	6.18287e-06	1.72849	Down
Slc48a1	-0.632595	7.35242	9.06667e-07	6.21606e-06	1.55035	Up
Mthfd1l	0.830699	5.33525	9.23704e-07	6.3291e-06	1.77855	Down
Nap1l3	1.55724	1.06984	9.31087e-07	6.3759e-06	2.94291	Down
Synj2	-0.707807	5.94577	9.55597e-07	6.53985e-06	1.63332	Up
Ptpn12	-0.684487	7.37513	9.60924e-07	6.5724e-06	1.60713	Up
Sepn1	0.597828	6.92927	9.62371e-07	6.57839e-06	1.51344	Down
Dap	0.768091	8.41867	9.65481e-07	6.59574e-06	1.70301	Down
Slc30a7	0.637614	5.77204	9.68128e-07	6.6099e-06	1.55575	Down
Abl2	-0.761476	4.67781	9.86352e-07	6.73033e-06	1.69522	Up
Mis18bp1	1.24476	2.86033	1.00986e-06	6.88668e-06	2.36979	Down
Gpd1l	0.659227	4.65154	1.01242e-06	6.90002e-06	1.57924	Down
Spc25	1.81725	2.45125	1.01857e-06	6.93782e-06	3.52409	Down
Cyp4f17	-1.05525	3.47553	1.02221e-06	6.95849e-06	2.07808	Up
Als2cl	1.14211	2.67344	1.03286e-06	7.02684e-06	2.20704	Down
Ppfibp2	0.666172	5.76015	1.03455e-06	7.03424e-06	1.58686	Down
Nars	0.777926	7.83865	1.03638e-06	7.04247e-06	1.71466	Down
FAM227B	-1.39766	1.71474	1.04562e-06	7.10109e-06	2.63474	Up
Kdelr1	0.697774	7.91637	1.05406e-06	7.15417e-06	1.622	Down
Fus	0.679292	6.91144	1.05622e-06	7.16463e-06	1.60135	Down
Aurka	1.67647	3.18865	1.06616e-06	7.22778e-06	3.19644	Down
Mgat1	-0.687474	7.80325	1.0678e-06	7.23467e-06	1.61046	Up
Cyp20a1	0.667458	6.34073	1.08899e-06	7.37388e-06	1.58827	Down
Gatsl3	0.621854	5.51289	1.10375e-06	7.46947e-06	1.53885	Down
Atp8b1	0.911193	3.76883	1.108e-06	7.49383e-06	1.8806	Down
Fam49a	-1.0493	3.5863	1.13126e-06	7.6466e-06	2.06953	Up
Spred3	-1.08224	3.64072	1.14076e-06	7.70632e-06	2.11732	Up
Lmf2	0.59151	6.07394	1.14981e-06	7.76293e-06	1.50682	Down
Cope	0.603905	6.93379	1.16959e-06	7.89184e-06	1.51982	Down
Exo1	1.75973	1.24831	1.18061e-06	7.96154e-06	3.38636	Down
Txlna	0.574961	6.15512	1.21222e-06	8.16987e-06	1.48964	Down
Maf1	-0.62243	6.42148	1.22932e-06	8.28027e-06	1.53947	Up
Snd1	0.741912	8.30579	1.25131e-06	8.42348e-06	1.67239	Down
Ero1lb	-1.16356	3.11856	1.27058e-06	8.54819e-06	2.24009	Up
Rrm1	0.662975	6.16227	1.28137e-06	8.61579e-06	1.58334	Down
Rpl31	0.682206	7.73498	1.29626e-06	8.70931e-06	1.60459	Down
Fas	-0.675927	4.86226	1.29679e-06	8.70931e-06	1.59762	Up
Klhl40	1.32784	1.9777	1.3264e-06	8.90293e-06	2.51026	Down
Wls	0.689526	7.51152	1.33378e-06	8.94727e-06	1.61275	Down
Mapkapk2	-0.733015	7.80892	1.33859e-06	8.97433e-06	1.66211	Up
Wbscr17	1.21296	3.21299	1.34032e-06	8.98067e-06	2.31813	Down
Rpl35	0.721033	8.04358	1.34872e-06	9.03175e-06	1.64836	Down
Aurkb	1.42844	3.2414	1.36797e-06	9.1553e-06	2.69155	Down
Rps8	0.748703	8.21554	1.37027e-06	9.1654e-06	1.68028	Down
Sgcd	0.879019	4.32648	1.37216e-06	9.17266e-06	1.83912	Down
Clmp	-0.949071	9.18598	1.39098e-06	9.29308e-06	1.93063	Up
Cdc23	0.598824	6.20665	1.40278e-06	9.36651e-06	1.51448	Down
Cpeb4	-0.695689	5.48959	1.41532e-06	9.44479e-06	1.61966	Up
Cog2	0.616207	5.48335	1.44052e-06	9.60737e-06	1.53284	Down
Ercc1	-0.798514	5.5929	1.44471e-06	9.62971e-06	1.73931	Up
Tinagl1	-1.45633	1.58501	1.45971e-06	9.72408e-06	2.7441	Up
Tsc22d3	0.581297	5.9259	1.50238e-06	1.00026e-05	1.49619	Down
Acad10	-0.803023	4.41018	1.5212e-06	1.0122e-05	1.74475	Up
E2f8	1.86416	1.49058	1.53012e-06	1.01714e-05	3.64056	Down
Cenpw	1.93038	1.77373	1.53039e-06	1.01714e-05	3.81156	Down
Rps11	0.804662	8.70445	1.53199e-06	1.01761e-05	1.74674	Down
Svil	0.612509	5.87145	1.53495e-06	1.01899e-05	1.52892	Down
Snrpg	0.624348	5.61493	1.55525e-06	1.03187e-05	1.54151	Down
Rrad	-1.2532	2.44756	1.56564e-06	1.03817e-05	2.38369	Up
Rbl1	0.972436	3.28315	1.58111e-06	1.04782e-05	1.96215	Down
Tpi1	-0.676177	7.99683	1.61582e-06	1.07021e-05	1.5979	Up
Ptgfr	-0.751228	7.55838	1.62229e-06	1.07388e-05	1.68322	Up
Ttc39b	-0.730958	5.68476	1.63277e-06	1.0802e-05	1.65974	Up
Dnal4	-0.698381	5.31957	1.63941e-06	1.08396e-05	1.62268	Up
Hvcn1	-1.45077	1.84647	1.64384e-06	1.08615e-05	2.73353	Up
Hspb7	1.28822	3.29595	1.64502e-06	1.08615e-05	2.44226	Down
Diaph3	1.62551	3.28433	1.64553e-06	1.08615e-05	3.08551	Down
Ubxn2a	-1.11736	2.48947	1.65029e-06	1.08866e-05	2.16949	Up
Rps2	0.806615	8.9031	1.6795e-06	1.10729e-05	1.7491	Down
Rab33b	0.643881	5.29148	1.68859e-06	1.11266e-05	1.56253	Down
Nsl1	1.55316	1.64841	1.69641e-06	1.11717e-05	2.93459	Down
Tnfrsf22	-1.0346	4.56899	1.69864e-06	1.11785e-05	2.04854	Up
Nuf2	1.81729	3.50864	1.69939e-06	1.11785e-05	3.52418	Down
Depdc1	2.91585	1.6133	1.71642e-06	1.12841e-05	7.54672	Down
Arfgap3	0.585788	6.32569	1.73604e-06	1.14066e-05	1.50086	Down
Svep1	0.688027	7.54918	1.75323e-06	1.1513e-05	1.61108	Down
Usp11	0.671061	5.53036	1.76631e-06	1.15922e-05	1.59224	Down
Jhdm1d	-0.790781	4.3493	1.80391e-06	1.18323e-05	1.73001	Up
Shisa4	0.663032	5.41626	1.80888e-06	1.18537e-05	1.58341	Down
LOC100911867	-0.802577	4.44315	1.80925e-06	1.18537e-05	1.74421	Up
Rfc3	1.00837	3.60291	1.82126e-06	1.19257e-05	2.01163	Down
Kcnk10	-1.51982	1.05424	1.84013e-06	1.20424e-05	2.86755	Up
Zfpl1	0.646719	5.01792	1.86207e-06	1.2179e-05	1.5656	Down
Fam161a	-1.54936	0.987384	1.86824e-06	1.22125e-05	2.92687	Up
Eif2s3y	0.64034	7.38571	1.87238e-06	1.22326e-05	1.5587	Down
Rps5	0.772745	8.61186	1.94046e-06	1.26702e-05	1.70852	Down
Hspb8	-0.624244	7.34282	1.96171e-06	1.28017e-05	1.5414	Up
Otub2	1.00314	3.43815	1.99682e-06	1.30234e-05	2.00436	Down
Fxyd2	-1.59644	2.0796	2.00183e-06	1.30487e-05	3.02395	Up
Chaf1a	1.0032	3.64865	2.02731e-06	1.32073e-05	2.00444	Down
Vezt	0.646476	5.36469	2.04394e-06	1.33082e-05	1.56534	Down
Aup1	-0.626412	6.60993	2.05608e-06	1.33796e-05	1.54372	Up
Arhgap5	-0.578693	6.31082	2.07418e-06	1.34898e-05	1.4935	Up
Ogdhl	1.19684	2.85927	2.07747e-06	1.35036e-05	2.29237	Down
Rpl39	0.786227	8.3005	2.08749e-06	1.3561e-05	1.72456	Down
Epn2	-0.61572	6.87965	2.10205e-06	1.36479e-05	1.53232	Up
Nfix	0.612718	7.37701	2.14137e-06	1.38954e-05	1.52914	Down
Aspscr1	-0.631097	5.10667	2.17116e-06	1.40807e-05	1.54874	Up
Shcbp1	1.9879	2.82542	2.17365e-06	1.4089e-05	3.9666	Down
Traip	1.65008	1.40564	2.20494e-06	1.42838e-05	3.1385	Down
Rgs16	1.76541	2.70481	2.20769e-06	1.42935e-05	3.3997	Down
Thada	0.622967	5.5711	2.24559e-06	1.45305e-05	1.54004	Down
LOC679753	0.802318	3.94061	2.24682e-06	1.45305e-05	1.7439	Down
Pcdh18	0.616557	5.69241	2.28199e-06	1.47497e-05	1.53321	Down
Hnrnpab	0.659927	5.59323	2.2842e-06	1.47557e-05	1.58	Down
Sptlc1	-0.577761	6.20536	2.2971e-06	1.48307e-05	1.49253	Up
Spats2l	0.617432	6.25473	2.29971e-06	1.48393e-05	1.53414	Down
Slc26a2	0.856365	3.74751	2.30109e-06	1.48398e-05	1.81047	Down
LOC102547099	-0.71903	4.18213	2.3103e-06	1.48909e-05	1.64608	Up
Fzd2	0.622592	6.00081	2.32555e-06	1.49808e-05	1.53964	Down
Stam	-0.581636	6.14379	2.33886e-06	1.50581e-05	1.49655	Up
Kif22	-0.871494	3.82876	2.34154e-06	1.5067e-05	1.82956	Up
Pdzrn3	0.693936	7.17873	2.34795e-06	1.50998e-05	1.61769	Down
Fbxw11	-0.605069	6.78827	2.36554e-06	1.52044e-05	1.52105	Up
Sypl1	-0.606484	6.36081	2.36829e-06	1.52136e-05	1.52254	Up
Efna1	0.731793	4.12742	2.3869e-06	1.53246e-05	1.6607	Down
Tmem108	-1.34001	1.29217	2.38896e-06	1.53293e-05	2.53153	Up
Fbxw5	-0.634559	5.68066	2.39265e-06	1.53444e-05	1.55246	Up
Lrrc8b	-0.734813	4.22187	2.41424e-06	1.54742e-05	1.66418	Up
Pdlim1	-0.809424	6.1559	2.41779e-06	1.54884e-05	1.75251	Up
LOC100361811	0.742293	8.09229	2.42515e-06	1.55262e-05	1.67283	Down
Raver2	1.19658	2.89599	2.42639e-06	1.55262e-05	2.29196	Down
Amigo1	-0.908267	3.56031	2.45676e-06	1.57118e-05	1.87679	Up
Rbm3	0.865913	8.69595	2.46911e-06	1.5782e-05	1.82249	Down
Taf4b	-0.780979	3.97292	2.47125e-06	1.57869e-05	1.7183	Up
Imp3	-0.636255	4.84334	2.49379e-06	1.59221e-05	1.55429	Up
Ptprn	-0.779283	7.76044	2.52152e-06	1.60902e-05	1.71628	Up
Slc1a4	0.628811	7.01245	2.56484e-06	1.63576e-05	1.54629	Down
Adcy3	-0.632041	7.13752	2.58106e-06	1.6452e-05	1.54976	Up
Cenpe	1.24486	4.63366	2.58335e-06	1.64574e-05	2.36996	Down
Rpl30	0.660984	7.1784	2.58725e-06	1.64731e-05	1.58116	Down
Wdfy1	0.651135	4.68474	2.59955e-06	1.6536e-05	1.5704	Down
Rnf123	-0.672603	6.0551	2.59999e-06	1.6536e-05	1.59395	Up
Col27a1	0.639921	7.39985	2.66575e-06	1.69449e-05	1.55824	Down
Tmtc3	-0.592695	5.71695	2.68892e-06	1.70827e-05	1.50806	Up
Rps15	0.720418	8.0861	2.70383e-06	1.7168e-05	1.64766	Down
Rps27l	-0.599351	6.9941	2.7081e-06	1.71856e-05	1.51503	Up
Herc4	-0.611491	6.22889	2.72823e-06	1.73038e-05	1.52784	Up
Vps54	-0.657893	5.38163	2.73908e-06	1.73631e-05	1.57778	Up
Aldh9a1	-0.608765	7.47351	2.74513e-06	1.73918e-05	1.52495	Up
Spp1	-1.0031	9.88374	2.75575e-06	1.74495e-05	2.0043	Up
Rpl36	0.611059	5.42489	2.77373e-06	1.75538e-05	1.52738	Down
Ksr1	0.745031	4.43458	2.79007e-06	1.76474e-05	1.67601	Down
Hes6	-0.665656	4.47162	2.79548e-06	1.7672e-05	1.58629	Up
Bckdhb	0.698323	4.22404	2.85357e-06	1.80293e-05	1.62262	Down
Lbp	0.916729	9.57517	2.8707e-06	1.81276e-05	1.88783	Down
Ikbip	0.588938	6.95731	2.88482e-06	1.82068e-05	1.50414	Down
Orc1	1.85028	1.41955	2.89148e-06	1.82388e-05	3.60571	Down
Slc3a2	0.686271	7.77498	2.89627e-06	1.8259e-05	1.60912	Down
Smc4	0.703697	6.36501	2.89861e-06	1.82638e-05	1.62867	Down
Melk	1.79134	2.65823	2.95198e-06	1.85899e-05	3.46135	Down
Hecw2	0.989923	2.99428	2.99551e-06	1.88537e-05	1.98608	Down
Nrm	1.06308	2.55878	3.01401e-06	1.89598e-05	2.08939	Down
LOC100359498	0.666144	5.89747	3.01855e-06	1.8978e-05	1.58683	Down
Ttc17	-0.571448	6.15769	3.02602e-06	1.90146e-05	1.48601	Up
Dedd2	-1.25839	1.44881	3.0442e-06	1.91184e-05	2.39228	Up
Trpm4	0.665966	5.278	3.05083e-06	1.91496e-05	1.58663	Down
Ebf3	0.945287	3.61181	3.21508e-06	2.01696e-05	1.92557	Down
Wdr35	-0.609016	5.5984	3.22387e-06	2.02137e-05	1.52522	Up
Capg	-0.720396	7.03773	3.25852e-06	2.04198e-05	1.64763	Up
Clip4	1.36935	1.02641	3.27377e-06	2.05042e-05	2.58353	Down
Hsd3b7	-0.689864	5.41424	3.2781e-06	2.05202e-05	1.61313	Up
Mybl2	1.50231	2.89381	3.29354e-06	2.06056e-05	2.83296	Down
AABR06044944.1	0.919166	3.47726	3.30414e-06	2.06608e-05	1.89102	Down
Ifrd1	-0.745021	6.70358	3.31181e-06	2.06974e-05	1.676	Up
Epb4.1	-0.693838	5.28472	3.34033e-06	2.08644e-05	1.61758	Up
Samd8	-0.722856	4.17761	3.35059e-06	2.09171e-05	1.65045	Up
Hand2	-0.736073	4.05004	3.35967e-06	2.09625e-05	1.66564	Up
Il17d	1.14736	2.57288	3.3874e-06	2.1124e-05	2.21509	Down
Mageh1	0.789846	3.98411	3.41913e-06	2.13104e-05	1.72889	Down
Camkk1	0.877974	3.50905	3.47539e-06	2.16493e-05	1.83779	Down
Pip5k1a	-0.574334	6.53939	3.48424e-06	2.16927e-05	1.48899	Up
Epha2	-0.692612	6.2726	3.49753e-06	2.17637e-05	1.61621	Up
Dner	-1.05799	2.90845	3.50551e-06	2.18015e-05	2.08203	Up
Abca7	-0.942554	4.44922	3.51257e-06	2.18337e-05	1.92193	Up
Tmem214	0.569751	6.58844	3.53006e-06	2.19305e-05	1.48427	Down
Lrch1	-0.696977	4.20297	3.59898e-06	2.23467e-05	1.6211	Up
Serf2	0.727277	8.2761	3.64807e-06	2.26393e-05	1.65551	Down
Ska1	2.41129	1.85485	3.65692e-06	2.2682e-05	5.31949	Down
Tp53inp2	-0.744335	5.20292	3.68622e-06	2.28514e-05	1.6752	Up
Tpm1	0.852624	8.91861	3.69438e-06	2.28896e-05	1.80578	Down
Nfkb1	-0.651381	7.59687	3.71268e-06	2.29907e-05	1.57067	Up
Zfp217	-0.751437	4.99802	3.71509e-06	2.29932e-05	1.68347	Up
Slc25a45	-1.27128	1.91282	3.73235e-06	2.30876e-05	2.41376	Up
Rnf19b	-0.643645	6.66004	3.76212e-06	2.32593e-05	1.56227	Up
Mlec	0.57308	7.05802	3.7741e-06	2.33139e-05	1.4877	Down
Ryk	-0.616913	7.59072	3.775e-06	2.33139e-05	1.53359	Up
Atp2b1	-0.654759	7.30012	3.82561e-06	2.36089e-05	1.57435	Up
Ndc80	1.94438	3.24151	3.82686e-06	2.36089e-05	3.84872	Down
Trim27	0.593123	5.50155	3.83454e-06	2.36436e-05	1.50851	Down
Bcl6	-0.696802	6.44646	3.89145e-06	2.39816e-05	1.62091	Up
Ngf	-1.556	2.35786	3.96378e-06	2.44002e-05	2.94038	Up
Phyhipl	0.678227	4.90805	3.96382e-06	2.44002e-05	1.60017	Down
RGD1311756	-0.641044	4.82454	3.96572e-06	2.44002e-05	1.55946	Up
Prrt1	-1.25308	2.6702	3.99516e-06	2.45682e-05	2.38349	Up
Tspan12	0.965759	4.2921	4.0007e-06	2.45892e-05	1.95309	Down
Slc25a27	-1.27129	1.80251	4.02494e-06	2.47249e-05	2.41378	Up
Furin	-1.16034	9.30201	4.06295e-06	2.49451e-05	2.2351	Up
Abhd14b	-0.731097	4.47398	4.12101e-06	2.52881e-05	1.6599	Up
Adh7	-0.680738	4.65486	4.12808e-06	2.5318e-05	1.60296	Up
Clec2l	-1.78238	0.844515	4.15054e-06	2.54422e-05	3.43992	Up
Parp4	-0.572203	6.26577	4.29988e-06	2.63436e-05	1.48679	Up
Npm1	0.818558	8.86628	4.30984e-06	2.63906e-05	1.76364	Down
Emc3	-0.657205	7.5744	4.32831e-06	2.64896e-05	1.57702	Up
Gpi	-0.794341	9.07331	4.33359e-06	2.65079e-05	1.73429	Up
Vim	1.62614	12.6764	4.35465e-06	2.66225e-05	3.08687	Down
Pa2g4	0.580735	6.6452	4.36346e-06	2.66622e-05	1.49561	Down
Stil	1.65172	2.57646	4.39755e-06	2.68563e-05	3.14208	Down
Trak2	0.596813	7.30774	4.42911e-06	2.70347e-05	1.51237	Down
Slc11a1	-1.46565	1.55233	4.4321e-06	2.70386e-05	2.76188	Up
Ywhah	0.596947	7.03857	4.47725e-06	2.72996e-05	1.51251	Down
Tgfb2	0.738577	7.75811	4.54926e-06	2.7724e-05	1.66853	Down
Ell	-0.679706	6.13072	4.56461e-06	2.78029e-05	1.60181	Up
Tbc1d22b	-0.661544	5.32972	4.65585e-06	2.83436e-05	1.58177	Up
Pm20d2	1.32843	1.08524	4.77013e-06	2.9024e-05	2.51129	Down
Pik3r3	1.23836	2.59231	4.7803e-06	2.90705e-05	2.35931	Down
Tlr8	-1.47427	0.901427	4.79559e-06	2.91481e-05	2.77843	Up
Lta4h	0.60032	5.87278	4.80015e-06	2.91604e-05	1.51605	Down
Arg2	1.36511	1.21203	4.82372e-06	2.92881e-05	2.57596	Down
Nupr1	0.659297	6.78612	4.82869e-06	2.93029e-05	1.57931	Down
Mmp13	-1.34735	11.3021	4.87882e-06	2.95915e-05	2.54444	Up
Stambpl1	-0.587152	5.45049	4.89232e-06	2.96578e-05	1.50228	Up
Snrpf	0.632128	5.01983	4.90017e-06	2.96897e-05	1.54985	Down
Rc3h1	-0.730789	5.33434	4.91117e-06	2.97407e-05	1.65955	Up
Tln2	0.570029	6.69661	4.94465e-06	2.99277e-05	1.48455	Down
Relb	-0.674848	4.76944	4.96445e-06	3.00318e-05	1.59643	Up
Csgalnact1	0.892175	5.81897	5.04058e-06	3.04763e-05	1.85597	Down
Dram2	-0.646706	4.57701	5.0586e-06	3.05692e-05	1.56559	Up
Lama5	-1.19316	2.17589	5.09954e-06	3.08005e-05	2.28653	Up
Slc2a13	0.897776	3.36185	5.10945e-06	3.08442e-05	1.86319	Down
Thtpa	0.640607	5.20055	5.1999e-06	3.13737e-05	1.55899	Down
Pmm2	0.563131	6.57828	5.21694e-06	3.14601e-05	1.47747	Down
Rpl13	0.666402	7.9605	5.22005e-06	3.14623e-05	1.58711	Down
Mtss1	-0.76548	3.93716	5.27595e-06	3.17827e-05	1.69993	Up
AABR06068951.1	1.2409	1.40619	5.28193e-06	3.17937e-05	2.36347	Down
Cd99	0.603365	6.33754	5.28331e-06	3.17937e-05	1.51926	Down
Fam107b	-0.766755	4.12132	5.29124e-06	3.18248e-05	1.70144	Up
Cpxm1	-0.636638	7.38529	5.34514e-06	3.21322e-05	1.5547	Up
Nudcd1	0.696525	4.35747	5.4185e-06	3.25562e-05	1.6206	Down
Cenph	1.40453	1.14484	5.4295e-06	3.26053e-05	2.64731	Down
Zdhhc15	1.19458	2.42601	5.43656e-06	3.26307e-05	2.28878	Down
Usp1	0.655956	5.25734	5.54012e-06	3.3235e-05	1.57566	Down
Ppib	0.811615	9.05137	5.90233e-06	3.53894e-05	1.75517	Down
Adamts4	1.09473	6.06446	5.96855e-06	3.57678e-05	2.13573	Down
Gigyf1	-0.682413	5.48077	5.97833e-06	3.58078e-05	1.60482	Up
Mcfd2	-0.62351	4.62302	6.02923e-06	3.60939e-05	1.54062	Up
Tmed9	0.615207	7.83605	6.04765e-06	3.61854e-05	1.53178	Down
Mical3	-0.8033	5.55667	6.08813e-06	3.64086e-05	1.74509	Up
Rbm4	-0.622544	4.93396	6.09153e-06	3.64101e-05	1.53959	Up
Olfm1	-0.609205	5.42848	6.12442e-06	3.65877e-05	1.52542	Up
Dcakd	0.58969	5.51943	6.16937e-06	3.68371e-05	1.50492	Down
AABR06084278.1	1.0206	2.81809	6.2323e-06	3.71936e-05	2.02877	Down
Acbd4	-0.879196	3.58868	6.24107e-06	3.72266e-05	1.83935	Up
Dchs1	-0.99199	8.511	6.2626e-06	3.73357e-05	1.98893	Up
LOC679894	-0.790048	4.37149	6.31666e-06	3.76385e-05	1.72913	Up
Myl4	-1.41236	1.00905	6.34656e-06	3.77972e-05	2.66173	Up
Dkk2	1.69202	1.10064	6.42473e-06	3.82429e-05	3.2311	Down
Tvp23b	-0.554515	6.04733	6.44468e-06	3.83419e-05	1.46867	Up
Snrk	-0.649782	5.11992	6.45029e-06	3.83554e-05	1.56893	Up
Serpinf1	0.913089	9.74783	6.50509e-06	3.86613e-05	1.88307	Down
Entpd7	0.954449	2.92663	6.56937e-06	3.90232e-05	1.93784	Down
Lmo1	1.02297	2.55081	6.65076e-06	3.94863e-05	2.0321	Down
Chrd	0.907497	3.57506	6.70379e-06	3.97807e-05	1.87579	Down
Sdk1	-0.786804	4.64156	6.72947e-06	3.99125e-05	1.72525	Up
Zak	-0.575875	6.30586	6.77652e-06	4.01709e-05	1.49058	Up
Pnpla2	-1.08766	3.09966	6.84773e-06	4.05611e-05	2.1253	Up
Slc25a10	0.700056	4.4127	6.84939e-06	4.05611e-05	1.62457	Down
Fam26e	1.51842	1.25207	6.86886e-06	4.06555e-05	2.86477	Down
Gbp2	0.862683	3.9553	6.90148e-06	4.08276e-05	1.81842	Down
Col3a1	1.92912	14.3762	6.94076e-06	4.10388e-05	3.80822	Down
Icam5	1.24582	1.64822	6.97409e-06	4.12148e-05	2.37154	Down
Tceb3	-0.57002	7.14967	7.1041e-06	4.19616e-05	1.48454	Up
Grk5	-0.614479	5.49921	7.17372e-06	4.2351e-05	1.531	Up
Hsd17b8	-0.887314	3.40425	7.18602e-06	4.23988e-05	1.84973	Up
H2afy	-0.560376	6.17596	7.18918e-06	4.23988e-05	1.47465	Up
RGD1311946	0.56923	5.49727	7.21425e-06	4.25249e-05	1.48373	Down
Leng9	-0.854221	4.08772	7.23991e-06	4.26544e-05	1.80778	Up
Pdia4	0.691177	8.44312	7.26533e-06	4.27822e-05	1.6146	Down
Rsu1	0.638525	5.43057	7.30332e-06	4.2984e-05	1.55674	Down
LOC100151767	0.587947	6.01795	7.39821e-06	4.35202e-05	1.50311	Down
Wif1	1.2742	5.6251	7.46028e-06	4.3863e-05	2.41865	Down
Cux1	-0.562938	6.02728	7.50967e-06	4.41308e-05	1.47727	Up
Kmt2e	-0.74503	8.24635	7.56635e-06	4.44412e-05	1.67601	Up
Tecpr1	-0.689152	4.77629	7.58791e-06	4.45451e-05	1.61234	Up
Nabp1	-0.640538	4.69883	7.59736e-06	4.45779e-05	1.55891	Up
Wfdc1	0.593527	5.43491	7.63108e-06	4.47529e-05	1.50893	Down
Gpr88	1.5376	1.64067	7.73269e-06	4.53258e-05	2.90312	Down
Nucb2	0.679721	6.98666	7.73733e-06	4.53299e-05	1.60183	Down
Pdgfa	-0.692687	5.31916	7.77029e-06	4.54999e-05	1.61629	Up
Ephx1	-0.90817	3.20779	7.78072e-06	4.55172e-05	1.87666	Up
Ifitm3	0.731419	8.33247	7.78116e-06	4.55172e-05	1.66027	Down
Yif1b	0.575424	5.63509	7.7992e-06	4.55996e-05	1.49011	Down
Xrcc5	0.68049	5.2906	7.80552e-06	4.56134e-05	1.60268	Down
Tead2	1.25846	1.67231	7.92908e-06	4.6312e-05	2.39239	Down
Mgarp	-0.99859	3.17895	8.15871e-06	4.7629e-05	1.99805	Up
Gdpd5	-0.950871	3.09248	8.18068e-06	4.77331e-05	1.93304	Up
Ska2	0.975886	3.52903	8.2667e-06	4.82105e-05	1.96685	Down
Rn50_20_0464.2	1.3082	1.71273	8.3785e-06	4.88378e-05	2.47633	Down
Cln3	-0.858409	3.75317	8.56235e-06	4.98843e-05	1.81304	Up
Maml2	-0.668771	5.32	8.64074e-06	5.03155e-05	1.58972	Up
Gpr146	-1.64167	0.845208	8.70565e-06	5.06679e-05	3.12026	Up
Prr16	-1.06893	2.88988	8.71993e-06	5.07253e-05	2.09787	Up
Fam180a	0.671073	5.73037	8.75476e-06	5.09022e-05	1.59226	Down
Dzip1	0.59351	5.56522	9.09788e-06	5.28705e-05	1.50891	Down
Cebpa	1.15942	2.39885	9.13902e-06	5.30699e-05	2.23368	Down
Dph3	-0.646704	4.51408	9.1414e-06	5.30699e-05	1.56559	Up
Cdc25b	0.663249	4.27493	9.2041e-06	5.33966e-05	1.58365	Down
Frmd8	-0.549502	5.8503	9.20695e-06	5.33966e-05	1.46358	Up
Ifnar1	-0.59851	7.49199	9.31605e-06	5.40021e-05	1.51415	Up
Ube2e3	0.575992	6.16992	9.34247e-06	5.41281e-05	1.4907	Down
Cpm	-0.812448	5.7701	9.36834e-06	5.42507e-05	1.75619	Up
Nucb1	-0.923535	9.67657	9.38505e-06	5.43201e-05	1.89676	Up
Rock1	-0.558902	6.93509	9.43655e-06	5.45907e-05	1.47315	Up
Efhd2	0.621147	5.77808	9.44188e-06	5.45942e-05	1.5381	Down
Mroh1	-0.987533	3.34241	9.46533e-06	5.47023e-05	1.98279	Up
Ube2q2l	1.01731	2.94991	9.53949e-06	5.51032e-05	2.02414	Down
Rgs19	0.629067	4.39661	9.54803e-06	5.51249e-05	1.54656	Down
Polr2e	-0.561669	6.3244	9.62489e-06	5.55164e-05	1.47598	Up
Mef2c	0.627688	5.07431	9.62547e-06	5.55164e-05	1.54509	Down
Cd14	-0.64299	5.21879	9.64166e-06	5.55819e-05	1.56156	Up
Nr1h2	-0.588506	6.33377	9.80858e-06	5.65159e-05	1.50369	Up
[truncated: 3,476 more rows]

## Sheet: +-Il1b
Names	logFC	logCPM	PValue	FDR	Fold Change	UP/DOWN
Csf3	-9.31134	6.71784	1.08399e-254	1.2532e-250	635.319	Up
Mmp9	-8.21752	10.7507	1.54881e-204	8.95287e-201	297.66	Up
Cxcl2	-8.07217	5.38253	1.45516e-167	5.60769e-164	269.131	Up
Lrrc17	5.02923	5.79378	2.95146e-159	8.53044e-156	32.655	Down
Sgcg	4.85679	7.10057	6.42115e-155	1.4847e-151	28.9761	Down
Ptn	5.22195	9.35223	3.26436e-152	6.28988e-149	37.322	Down
Cilp	5.96717	6.16508	3.092e-151	5.10667e-148	62.56	Down
Spon1	4.78693	5.76195	1.39174e-141	2.01124e-138	27.6063	Down
Bmp6	-5.5111	4.93838	1.76555e-129	2.26794e-126	45.6044	Up
Cxcl3	-6.5058	6.69061	1.48502e-124	1.71684e-121	90.8742	Up
Pla2g2a	-4.85203	10.1326	6.60653e-121	6.94346e-118	28.8806	Up
Cthrc1	3.92413	6.09933	3.12139e-118	3.0072e-115	15.1804	Down
Cxcl1	-5.47861	9.80493	6.50101e-118	5.7814e-115	44.5887	Up
Il1a	-5.43983	5.04402	5.23381e-117	4.32201e-114	43.4062	Up
C1qtnf3	4.47535	6.0932	3.34776e-116	2.58023e-113	22.2441	Down
Mfap5	3.99664	6.62897	4.34332e-116	3.13832e-113	15.9628	Down
Itga7	-6.16953	7.31565	1.28041e-114	8.70753e-112	71.9801	Up
Psat1	4.29774	5.08052	1.41185e-106	9.06801e-104	19.6675	Down
LOC100911714	3.89298	8.64635	4.27354e-101	2.60033e-98	14.8561	Down
Mfap2	4.25783	6.52643	1.20513e-100	6.96628e-98	19.1308	Down
Sorcs2	3.936	5.22429	2.02513e-97	1.11488e-94	15.3057	Down
Ptges	-4.10125	7.07091	4.32081e-96	2.27059e-93	17.1633	Up
Capn6	5.10498	5.46741	1.36033e-90	6.83775e-88	34.4154	Down
Smoc1	3.84157	5.02389	1.892e-89	9.11394e-87	14.336	Down
Phgdh	3.85913	5.17664	1.16225e-81	5.37469e-79	14.5116	Down
Aldh1l2	3.58994	7.20833	4.14757e-79	1.78888e-76	12.0414	Down
Ampd3	-3.66157	4.97961	4.17782e-79	1.78888e-76	12.6544	Up
Map3k8	-3.25628	5.38555	3.67519e-77	1.51746e-74	9.55518	Up
Nos2	-7.10155	3.32448	4.51012e-76	1.79798e-73	137.334	Up
Lif	-4.12	6.65976	6.4283e-76	2.47725e-73	17.3877	Up
Akr1b8	-3.54789	9.11614	6.64552e-76	2.47835e-73	11.6955	Up
NOS2	-6.81368	4.13542	7.02348e-75	2.53745e-72	112.492	Up
LOC685067	-3.39492	5.31813	6.32375e-74	2.21542e-71	10.5189	Up
Mmp10	-4.14637	10.5632	1.9011e-73	6.4643e-71	17.7085	Up
Cnn1	4.95391	3.83952	2.71509e-73	8.96833e-71	30.9938	Down
Bmp2	-3.29065	6.13386	3.57463e-73	1.14795e-70	9.7855	Up
LOC100911486	3.30698	6.62242	2.83345e-71	8.8534e-69	9.89695	Down
Ptgs2	-5.39925	10.3579	4.90004e-71	1.49077e-68	42.2023	Up
Itm2a	2.90385	6.20457	5.9193e-71	1.75469e-68	7.48419	Down
Ier3	-3.86983	8.64105	1.92389e-69	5.56053e-67	14.6196	Up
Aoc3	3.80037	4.23877	7.38671e-69	2.08287e-66	13.9324	Down
Matn4	3.92625	5.50746	5.79717e-68	1.59574e-65	15.2027	Down
Ereg	-5.03592	4.03621	1.68775e-67	4.53768e-65	32.8068	Up
Matn2	3.51426	6.52175	2.73365e-67	7.18266e-65	11.4261	Down
LOC100912012	5.33037	3.33422	4.20541e-67	1.08042e-64	40.2348	Down
Susd5	3.97854	4.51142	8.48087e-67	2.13146e-64	15.7638	Down
Egln3	-3.26236	4.97841	1.26707e-66	3.11673e-64	9.59554	Up
LOC102552895	3.21719	5.22984	2.73107e-66	6.57789e-64	9.29971	Down
Rdh5	-6.24144	3.28687	1.37842e-65	3.25223e-63	75.6592	Up
Ntn1	-2.67871	5.90713	8.3679e-64	1.93483e-61	6.40282	Up
SAAL1	-2.69436	5.91456	1.21913e-62	2.7636e-60	6.47268	Up
Mstn	-5.50512	3.87425	8.36887e-62	1.86063e-59	45.4157	Up
Olfml1	4.75624	3.36459	1.68105e-61	3.6669e-59	27.0253	Down
Rarres1	3.11476	5.8546	2.76203e-61	5.9133e-59	8.66238	Down
Hapln1	3.05644	4.88542	3.78154e-61	7.9488e-59	8.31918	Down
Tll1	-2.85847	5.49233	5.0545e-61	1.04348e-58	7.25243	Up
Rbp4	3.7124	5.37816	8.15402e-61	1.65383e-58	13.1082	Down
Car3	4.76514	3.52247	2.55598e-60	5.09476e-58	27.1926	Down
AABR06041255.1	3.36952	4.92421	1.70042e-59	3.33196e-57	10.3353	Down
Clec11a	2.71806	6.97977	7.45603e-59	1.43665e-56	6.57985	Down
Abcb1b	-3.75036	7.76827	9.61891e-59	1.82302e-56	13.4577	Up
Cxcl16	-2.78416	6.79372	8.71833e-58	1.62569e-55	6.88833	Up
RGD1305645	3.29809	4.53975	2.12426e-57	3.89818e-55	9.83615	Down
Pdgfrl	2.57965	5.6407	6.64488e-57	1.20034e-54	5.97794	Down
Pvalb	-5.70372	3.02027	2.29814e-56	4.08751e-54	52.1184	Up
Twist2	-2.46004	5.78304	1.59728e-55	2.7979e-53	5.50232	Up
G0s2	3.86268	3.55932	1.89605e-55	3.27168e-53	14.5473	Down
Col14a1	3.59169	9.54662	4.30706e-55	7.32263e-53	12.0561	Down
Col7a1	-4.51324	3.61753	7.12899e-55	1.19447e-52	22.836	Up
Hhipl1	-2.54117	6.49772	7.75671e-55	1.28108e-52	5.82062	Up
Mmp3	-4.0915	13.3489	2.51878e-54	4.10135e-52	17.0476	Up
Fgf10	-2.69312	5.35284	4.35629e-54	6.99487e-52	6.46709	Up
Nefh	-2.43073	7.44203	4.84108e-54	7.6668e-52	5.39165	Up
Emb	2.45811	6.99428	5.79165e-54	9.04827e-52	5.49495	Down
Zfp347	-2.72989	5.39753	1.42114e-53	2.19064e-51	6.63406	Up
Gdf15	-5.16813	4.85788	7.93416e-53	1.20693e-50	35.9553	Up
Fbln2	2.35374	7.37257	3.33858e-52	5.01264e-50	5.11148	Down
Adamts7	-2.53539	6.18068	6.71933e-52	9.95925e-50	5.79735	Up
Phlda1	-2.55927	6.14945	7.8006e-52	1.14155e-49	5.89409	Up
Nqo1	-2.90798	9.77377	9.11188e-52	1.31678e-49	7.50567	Up
Aldh18a1	2.47271	5.42858	1.77826e-51	2.53808e-49	5.55085	Down
Cadm1	-3.47342	4.66512	8.41393e-51	1.18626e-48	11.1072	Up
Upp1	-2.86122	5.97742	9.51106e-51	1.32479e-48	7.2663	Up
Frzb	2.41986	6.28665	1.30762e-50	1.79969e-48	5.35118	Down
Scin	-2.4062	6.81509	1.67303e-50	2.27552e-48	5.30078	Up
Ldb2	2.49854	5.70383	5.47588e-50	7.36124e-48	5.65114	Down
Acan	2.99657	9.43339	5.88864e-50	7.82512e-48	7.98101	Down
Gcnt1	3.77175	3.59888	7.19453e-50	9.45182e-48	13.6587	Down
Cd40	-5.51168	2.75555	8.72891e-50	1.13388e-47	45.6227	Up
Casq2	4.77582	4.26806	1.0436e-49	1.34056e-47	27.3947	Down
Fam131b	-2.71911	4.87581	3.89897e-49	4.95341e-47	6.58466	Up
Thbs3	2.48041	5.06559	4.56379e-49	5.735e-47	5.58056	Down
Serinc2	-3.38977	6.18387	7.22192e-49	8.9777e-47	10.4815	Up
Ppp1r1b	4.52863	3.87124	2.23825e-48	2.75281e-46	23.0809	Down
Arrdc3	-2.32287	6.51421	7.46706e-48	9.08702e-46	5.00326	Up
Srpx	3.29529	8.0351	1.50339e-47	1.81049e-45	9.81705	Down
Tlr2	-2.30359	5.67558	1.56188e-47	1.86153e-45	4.93685	Up
Gstp1	-2.56764	8.78247	1.88166e-47	2.21978e-45	5.92837	Up
Cpz	4.34548	3.68498	3.48147e-47	4.06558e-45	20.3291	Down
Mdk	3.19208	4.48202	4.24421e-47	4.90674e-45	9.13929	Down
Cx3cl1	-3.7989	7.95892	6.10575e-47	6.98897e-45	13.9182	Up
Tspan18	2.22892	5.56702	6.96064e-47	7.8894e-45	4.68783	Down
Zcchc5	4.65705	2.98158	8.08898e-47	9.07929e-45	25.2297	Down
Rgcc	3.27509	5.17187	8.46311e-47	9.40788e-45	9.68052	Down
Pck2	2.75318	5.8557	1.00389e-46	1.10534e-44	6.74201	Down
Cited1	-4.11097	3.69264	2.18879e-46	2.38723e-44	17.2792	Up
Grem1	-2.67678	9.8117	7.36233e-46	7.95476e-44	6.39427	Up
Gmppb	2.29029	5.10726	1.02598e-45	1.09827e-43	4.89153	Down
Sox9	2.48965	5.12694	2.27473e-45	2.41267e-43	5.61643	Down
Crispld2	2.33999	7.70278	1.09345e-44	1.14922e-42	5.06298	Down
Col11a1	2.95846	9.46775	1.6063e-44	1.67301e-42	7.77293	Down
Angptl4	-3.67144	5.74396	5.95824e-44	6.15029e-42	12.7413	Up
Cth	2.9966	4.49824	2.75264e-43	2.81622e-41	7.98115	Down
Slc7a11	-3.05626	7.06135	4.56376e-43	4.62821e-41	8.31811	Up
Scube3	-4.6057	2.73317	5.6876e-43	5.71777e-41	24.3475	Up
Rarres2	2.89706	5.73643	6.41454e-43	6.39297e-41	7.44904	Down
Scube1	5.24032	2.31294	7.16124e-43	7.07616e-41	37.8002	Down
Ccdc80	3.28042	9.9887	7.58361e-43	7.43001e-41	9.71641	Down
Mdm2	-2.45737	7.84992	1.01319e-42	9.8433e-41	5.49213	Up
Tnmd	3.67301	3.51	1.49387e-42	1.43922e-40	12.7552	Down
Cadm4	3.84953	3.47343	3.53714e-42	3.36085e-40	14.4153	Down
Prom1	5.69689	2.44552	3.54661e-42	3.36085e-40	51.8722	Down
Col5a3	2.06468	7.33461	5.50681e-42	5.17595e-40	4.18343	Down
Zc3h12a	-2.40058	6.65509	5.65113e-42	5.26877e-40	5.28017	Up
Csf2	-8.46969	2.17553	2.16067e-41	1.99836e-39	354.511	Up
Gchfr	-3.86221	2.9802	2.68579e-41	2.46432e-39	14.5426	Up
Postn	2.79887	11.3408	8.7181e-41	7.93621e-39	6.95895	Down
Gsap	-2.18565	5.71067	9.96415e-41	8.99965e-39	4.54931	Up
Cdc20	2.74174	4.41744	1.15098e-40	1.03151e-38	6.68875	Down
Lrrc8d	-2.04338	7.13244	1.31263e-40	1.16733e-38	4.1221	Up
Aen	-2.00352	6.43659	2.10729e-40	1.85972e-38	4.00977	Up
Il11	-4.65101	8.23782	4.17862e-40	3.65978e-38	25.1243	Up
Smtn	2.30115	7.77258	4.41286e-40	3.83587e-38	4.92852	Down
Baiap2	-2.13477	6.26009	4.6951e-40	4.05075e-38	4.39168	Up
Igsf9b	-3.43794	4.74473	5.21882e-40	4.46924e-38	10.8373	Up
Ccng1	-2.30716	8.76372	1.10878e-39	9.42544e-38	4.94909	Up
Slc16a14	2.08535	5.32181	1.38751e-39	1.17087e-37	4.24378	Down
Nsg2	5.48459	2.73162	1.78411e-39	1.49464e-37	44.774	Down
Slc25a37	-2.29429	5.79636	2.15896e-39	1.79567e-37	4.90513	Up
LOC691984	2.14008	5.33221	2.68753e-39	2.21932e-37	4.40788	Down
Ctnnd2	-4.64692	2.99412	2.73576e-39	2.24313e-37	25.0532	Up
Tgm2	-3.98194	6.63304	3.27291e-39	2.66466e-37	15.801	Up
Cilp2	2.82138	4.81647	3.84601e-39	3.10935e-37	7.0684	Down
Adamts5	-2.46479	7.34436	4.11846e-39	3.30649e-37	5.52048	Up
Nfkbia	-2.10432	6.57791	4.16912e-39	3.32409e-37	4.29997	Up
Vwa1	-2.10055	5.21601	6.75757e-39	5.35098e-37	4.28872	Up
Ogn	3.41758	6.53142	1.12729e-38	8.86574e-37	10.6855	Down
Alpl	3.99524	2.64151	2.65908e-38	2.07713e-36	15.9472	Down
Leprel4	2.04921	7.34788	9.54555e-38	7.40645e-36	4.1388	Down
Piezo2	3.27101	4.99402	1.28011e-37	9.86625e-36	9.6532	Down
Gpr64	3.35586	3.37955	3.19529e-37	2.44641e-35	10.238	Down
Fkbp7	1.99202	6.48326	3.65944e-37	2.78334e-35	3.97795	Down
Ccl20	-4.83935	5.85096	4.945e-37	3.73121e-35	28.628	Up
Hmga1	-1.96778	6.18311	4.97022e-37	3.73121e-35	3.91167	Up
Adra2a	1.94478	5.85777	1.13739e-36	8.48344e-35	3.84978	Down
Slc11a2	-1.94209	7.4653	1.58258e-36	1.17283e-34	3.84262	Up
Pycr1	3.09961	3.31706	2.12604e-36	1.56555e-34	8.57184	Down
Tagln	4.6591	8.23528	2.75293e-36	2.01434e-34	25.2655	Down
Prima1	4.81893	2.71788	3.2024e-36	2.32848e-34	28.2255	Down
Fam71e2	-5.76376	2.046	4.45339e-36	3.21785e-34	54.333	Up
Lcp2	2.84824	5.5687	4.95578e-36	3.55862e-34	7.20121	Down
Rab32	-2.03759	6.53856	5.00168e-36	3.56941e-34	4.10559	Up
Asns	2.02356	6.4452	5.40024e-36	3.8302e-34	4.06586	Down
Epas1	-2.63839	5.16101	5.53189e-36	3.89965e-34	6.22636	Up
Ces1a	-5.1137	2.43895	5.82415e-36	4.08079e-34	34.6241	Up
Rgs9	-6.07159	1.86357	7.778e-36	5.41695e-34	67.2558	Up
Rpl10a	1.92553	6.85139	7.88717e-36	5.46009e-34	3.79877	Down
Cxcl6	-3.09025	7.48813	8.15975e-36	5.61517e-34	8.51643	Up
Fam64a	4.9226	2.48883	1.583e-35	1.0829e-33	30.3285	Down
LOC100911902	3.76406	3.90001	2.24165e-35	1.52445e-33	13.5861	Down
AABR06061565.1	2.37983	7.69435	3.56897e-35	2.41291e-33	5.20474	Down
Fat3	2.6847	5.16073	3.90418e-35	2.6242e-33	6.42948	Down
Vkorc1	1.98487	6.60553	4.42491e-35	2.95701e-33	3.95827	Down
Ccl2	-3.537	10.0815	4.54235e-35	3.01805e-33	11.6076	Up
Mgmt	-2.23704	5.15098	5.19899e-35	3.4346e-33	4.71428	Up
AABR06018038.2	4.31234	2.23631	1.11467e-34	7.32201e-33	19.8675	Down
Maff	-2.01555	5.13169	1.7521e-34	1.14441e-32	4.04333	Up
Usp53	-1.96348	5.27801	1.93026e-34	1.25369e-32	3.90002	Up
Car12	-4.59921	2.65499	2.28559e-34	1.47619e-32	24.2382	Up
Plk1	3.04499	3.73212	3.28923e-34	2.1126e-32	8.2534	Down
Scgb1c1	-5.86859	1.81399	4.84908e-34	3.09725e-32	58.428	Up
Casp4	2.41071	4.73721	5.04353e-34	3.20375e-32	5.31735	Down
Prdx4	2.00528	6.60683	8.98527e-34	5.67643e-32	4.01467	Down
Fxyd1	2.41611	4.81058	1.08454e-33	6.81436e-32	5.3373	Down
Gdf6	-2.6774	4.91219	1.19678e-33	7.47888e-32	6.39703	Up
Ltk	-7.06659	1.55557	1.26635e-33	7.87111e-32	134.047	Up
Galnt16	2.97475	4.13802	1.48973e-33	9.21004e-32	7.86123	Down
C1qtnf1	1.80693	6.23717	1.83288e-33	1.12712e-31	3.49896	Down
Prr5l	-2.21835	4.71338	2.60625e-33	1.59423e-31	4.6536	Up
Ramp3	1.85849	5.586	2.82257e-33	1.71746e-31	3.62628	Down
Comp	2.34075	9.07989	3.11827e-33	1.88733e-31	5.06564	Down
Birc3	-1.96985	5.15452	3.1344e-33	1.88733e-31	3.91726	Up
Cdkn1c	2.52788	4.93199	5.21041e-33	3.12112e-31	5.76723	Down
S1pr3	2.26945	4.86725	5.78805e-33	3.44926e-31	4.8214	Down
Sema7a	1.92646	5.42668	6.03015e-33	3.5751e-31	3.8012	Down
Slc7a5	2.17432	6.97031	7.16591e-33	4.22679e-31	4.51372	Down
Kdelr3	1.79162	6.99631	9.27106e-33	5.44075e-31	3.46203	Down
LOC681994	1.92733	5.79147	1.06807e-32	6.23632e-31	3.80351	Down
Islr	2.1644	5.21316	1.82714e-32	1.06149e-30	4.4828	Down
Nr1d1	-1.83583	6.4259	1.94888e-32	1.12655e-30	3.56977	Up
Vdr	3.11243	2.94625	2.36482e-32	1.36018e-30	8.64836	Down
Fbln7	3.8068	2.70671	2.38077e-32	1.36258e-30	13.9946	Down
Col4a4	-3.76989	3.46117	2.47284e-32	1.4083e-30	13.6411	Up
C3	-2.20634	8.03359	3.53993e-32	2.00614e-30	4.61502	Up
Arhgdib	-2.91661	4.64821	3.63959e-32	2.05255e-30	7.55067	Up
Gfra1	2.18862	6.08817	3.83946e-32	2.15475e-30	4.5587	Down
Ccl5	-6.10176	2.82112	8.96717e-32	5.00818e-30	68.6772	Up
Mthfd2	2.05414	5.87656	3.56258e-31	1.98014e-29	4.15297	Down
Galnt5	3.86264	2.22697	4.24073e-31	2.34579e-29	14.5469	Down
Dpt	2.19204	8.20559	4.37178e-31	2.40677e-29	4.56952	Down
Ifit2	1.96044	4.75659	5.91828e-31	3.24271e-29	3.8918	Down
Actg2	5.5479	1.75128	1.42716e-30	7.78272e-29	46.7826	Down
Ppm1h	-2.10076	4.4304	1.64173e-30	8.91081e-29	4.28934	Up
AABR06038642.1	1.72805	6.29407	1.78747e-30	9.65651e-29	3.3128	Down
Lrrc32	-2.31766	5.27569	2.02607e-30	1.08946e-28	4.98522	Up
Emilin2	2.59397	3.49119	2.39841e-30	1.28371e-28	6.03757	Down
Myl9	3.40432	6.10852	2.87195e-30	1.53008e-28	10.5877	Down
Fosl1	-1.7094	5.93217	3.48219e-30	1.84668e-28	3.27025	Up
RGD1561113	-1.99457	5.74831	3.98409e-30	2.1032e-28	3.98497	Up
Procr	-2.12905	6.142	7.11726e-30	3.74012e-28	4.37428	Up
Il1rl1	-2.9425	7.72488	8.16075e-30	4.26907e-28	7.68742	Up
Srebf1	1.83919	7.18413	9.28181e-30	4.83175e-28	3.57808	Down
Fkbp10	1.90573	9.21926	9.31996e-30	4.83175e-28	3.74698	Down
S100a5	-3.76909	2.54614	1.10849e-29	5.72107e-28	13.6335	Up
Itgbl1	1.84176	6.44273	1.18407e-29	6.08404e-28	3.58446	Down
Cdkn1a	-2.58819	8.24849	1.22303e-29	6.25637e-28	6.01344	Up
Lhfpl2	-1.71698	6.94345	1.28954e-29	6.56759e-28	3.28747	Up
Msmp	2.85748	3.15467	1.46964e-29	7.45196e-28	7.24747	Down
Ggt1	-4.68158	2.02758	2.02468e-29	1.02182e-27	25.6623	Up
Chrdl2	3.86543	3.38446	2.03287e-29	1.02182e-27	14.575	Down
Egr2	2.63718	3.62782	2.80557e-29	1.40412e-27	6.22115	Down
Arsi	1.85111	5.9061	2.94074e-29	1.46543e-27	3.60776	Down
Limch1	3.32133	4.69249	3.7429e-29	1.85715e-27	9.99586	Down
Copz2	1.65481	6.39602	4.46068e-29	2.20384e-27	3.14881	Down
Wfdc21	-6.19933	1.5001	5.57682e-29	2.74356e-27	73.4828	Up
Fbln5	1.68141	7.43975	5.91589e-29	2.89803e-27	3.20742	Down
Angpt1	-2.04195	5.57668	7.20624e-29	3.51524e-27	4.11803	Up
Inhba	-2.17817	6.89067	9.57434e-29	4.65079e-27	4.52578	Up
Slc1a1	-3.16327	2.72873	9.71339e-29	4.6986e-27	8.95861	Up
Fgfr2	2.16402	8.43325	1.01442e-28	4.88654e-27	4.48161	Down
Smoc2	-1.76329	7.9846	1.07388e-28	5.15151e-27	3.39472	Up
Rpl3	2.18835	9.48333	1.67223e-28	7.98869e-27	4.55784	Down
Ndp	2.62672	4.7494	2.04426e-28	9.72578e-27	6.1762	Down
Tubb5	2.01821	9.54886	2.41311e-28	1.14336e-26	4.05082	Down
Tril	4.04344	2.17198	3.39507e-28	1.60206e-26	16.4891	Down
Slitrk6	3.25257	2.70562	3.53148e-28	1.65965e-26	9.53063	Down
Grem2	-2.74395	7.01936	7.609e-28	3.56144e-26	6.699	Up
Serpinh1	2.13123	10.8993	8.18799e-28	3.81699e-26	4.3809	Down
Sec16b	1.82795	5.04771	9.47735e-28	4.40031e-26	3.55032	Down
Mylk	3.39742	4.76692	1.06007e-27	4.90219e-26	10.5372	Down
Adcyap1r1	-2.52259	4.21169	1.1563e-27	5.32587e-26	5.74613	Up
Pcp4	-2.57021	5.40686	1.36273e-27	6.25181e-26	5.93895	Up
Col8a2	1.8961	8.39236	1.44111e-27	6.58527e-26	3.72204	Down
Col1a2	2.72004	14.057	1.80826e-27	8.23044e-26	6.5889	Down
Psen2	-2.00614	4.7225	2.12432e-27	9.63109e-26	4.01706	Up
Slc16a2	-1.89284	4.72908	2.16175e-27	9.76249e-26	3.71364	Up
Rnase4	2.0073	8.17216	2.48107e-27	1.11609e-25	4.0203	Down
Crip1	2.53591	3.73391	3.67003e-27	1.64454e-25	5.79942	Down
S100b	1.59453	7.06138	4.48819e-27	2.00339e-25	3.01995	Down
Scn4b	4.61433	2.37606	4.68217e-27	2.08194e-25	24.4935	Down
Col18a1	1.90355	8.11095	5.21102e-27	2.30822e-25	3.74131	Down
Fam20c	1.65711	5.40396	5.24102e-27	2.31265e-25	3.15383	Down
Tmem200a	-2.634	3.34588	1.02841e-26	4.52071e-25	6.20745	Up
Add3	-1.8541	8.35933	1.25796e-26	5.5088e-25	3.61526	Up
Smarca1	2.61645	3.69107	1.32905e-26	5.79815e-25	6.13239	Down
Fam84a	4.29236	1.60688	1.35522e-26	5.89012e-25	19.5943	Down
Paqr4	1.92226	4.50258	1.45419e-26	6.29658e-25	3.79016	Down
Pcp4l1	1.9202	5.33216	1.54457e-26	6.66297e-25	3.78475	Down
Tmtc4	1.7537	4.78083	1.95947e-26	8.40744e-25	3.37222	Down
Pla2g5	-2.85096	3.48851	1.96351e-26	8.40744e-25	7.21478	Up
Slc23a2	-2.02278	7.47879	2.09478e-26	8.93643e-25	4.06366	Up
Il20rb	-2.10111	4.34443	2.14249e-26	9.10635e-25	4.2904	Up
Cyp1b1	-2.10365	7.42357	2.3034e-26	9.75442e-25	4.29794	Up
Dact1	4.23747	1.85352	2.66359e-26	1.12386e-24	18.8628	Down
Plce1	1.84093	6.23622	2.83306e-26	1.19102e-24	3.5824	Down
Crip2	1.73463	5.7536	4.45608e-26	1.86655e-24	3.32793	Down
Plat	-1.85029	8.66176	6.29028e-26	2.62534e-24	3.60572	Up
Mgp	-2.21905	11.2131	6.45422e-26	2.68407e-24	4.65588	Up
Cldn1	2.29939	4.92064	8.35973e-26	3.46404e-24	4.92248	Down
Pappa	-1.93787	6.25366	9.70409e-26	4.00675e-24	3.83139	Up
Ephb2	2.44803	4.57045	1.03329e-25	4.25119e-24	5.4567	Down
Slc7a1	1.67482	5.62178	1.30137e-25	5.33517e-24	3.19279	Down
Rhoj	1.5473	5.77149	1.52876e-25	6.24523e-24	2.9227	Down
Trib3	2.94197	4.18131	1.62268e-25	6.60555e-24	7.68462	Down
Lmnb1	2.22483	3.89451	1.63552e-25	6.63449e-24	4.67455	Down
Medag	-1.6394	5.98174	1.82957e-25	7.39568e-24	3.11535	Up
Il6	-4.35823	7.10129	1.84555e-25	7.4343e-24	20.5096	Up
Inhbb	-2.12012	4.4011	1.89676e-25	7.61403e-24	4.34729	Up
Rftn2	2.05275	3.96703	1.95442e-25	7.81836e-24	4.14896	Down
Gldn	4.10176	2.32894	2.15445e-25	8.58881e-24	17.1693	Down
Tro	3.85997	1.82692	2.21954e-25	8.81792e-24	14.52	Down
Col2a1	2.95127	5.05695	2.80918e-25	1.11222e-23	7.73431	Down
Col1a1	2.72027	14.7958	2.84014e-25	1.12064e-23	6.58996	Down
Pla2g7	-3.64647	6.12875	2.92859e-25	1.15161e-23	12.5226	Up
Col6a2	2.04239	11.0831	3.69469e-25	1.44794e-23	4.11927	Down
Ass1	-5.36401	4.01129	4.65734e-25	1.81904e-23	41.1838	Up
Esyt3	4.61288	1.6345	4.72893e-25	1.84078e-23	24.4689	Down
Fgf7	-2.63855	9.13324	5.30892e-25	2.05961e-23	6.22704	Up
Pcsk6	1.88405	4.26893	5.55478e-25	2.14779e-23	3.6911	Down
Pir	-1.84395	5.71577	6.21254e-25	2.39411e-23	3.58992	Up
Tgfb3	1.79736	7.15313	6.61899e-25	2.54226e-23	3.47583	Down
Pfkfb3	-1.71449	5.59832	1.10901e-24	4.24545e-23	3.2818	Up
Kctd15	1.56074	5.77771	1.19925e-24	4.57575e-23	2.95005	Down
Frmd7	3.03764	2.61549	1.26933e-24	4.8272e-23	8.21148	Down
Adamts8	-2.45343	3.47377	1.49561e-24	5.66307e-23	5.47715	Up
Irg1	-5.31502	1.52139	1.49892e-24	5.66307e-23	39.8089	Up
Trim46	2.10387	4.03854	2.16632e-24	8.15792e-23	4.29861	Down
Vegfa	-1.98739	8.79346	2.25453e-24	8.46256e-23	3.96518	Up
Neurl3	-3.5474	2.067	2.29446e-24	8.58453e-23	11.6916	Up
Fbn2	4.60868	3.58342	3.06445e-24	1.14284e-22	24.3978	Down
Col6a1	2.01905	11.1228	3.15275e-24	1.17199e-22	4.05316	Down
Prcp	1.60625	5.29922	3.36845e-24	1.24816e-22	3.04458	Down
Pdia5	2.23521	3.49719	4.19222e-24	1.54844e-22	4.70832	Down
Ctsk	1.62131	7.60653	4.59713e-24	1.69259e-22	3.07654	Down
Cited2	-1.56448	7.6643	4.99769e-24	1.83423e-22	2.95772	Up
Mest	3.09016	2.79517	5.55232e-24	2.03134e-22	8.51588	Down
Slpi	-2.90064	9.15068	6.1628e-24	2.24758e-22	7.46757	Up
Slc43a2	-2.09777	5.84482	6.41652e-24	2.33275e-22	4.28048	Up
Eno2	-1.54924	6.6378	6.64753e-24	2.40915e-22	2.92663	Up
LOC100125362	5.09583	1.45502	7.06794e-24	2.55351e-22	34.1977	Down
LOC100911874	2.25634	6.16167	8.38009e-24	3.01814e-22	4.77779	Down
Spon2	1.98229	4.98185	9.89263e-24	3.55182e-22	3.95121	Down
Col6a3	2.05367	9.80552	9.96075e-24	3.56521e-22	4.15161	Down
Msln	-2.18	4.15518	1.01008e-23	3.60417e-22	4.53154	Up
Dcx	4.58234	1.94997	1.02474e-23	3.64523e-22	23.9564	Down
Crabp1	2.31993	5.46228	1.11043e-23	3.93792e-22	4.99308	Down
Pik3r5	-3.07347	2.77313	1.3726e-23	4.85279e-22	8.41795	Up
Pros1	1.49168	6.77502	1.53251e-23	5.40162e-22	2.81216	Down
Fkbp11	1.64538	4.86438	1.94431e-23	6.83227e-22	3.1283	Down
Mical1	1.59515	5.06889	2.59734e-23	9.09933e-22	3.02125	Down
Pla1a	-1.57625	5.30661	2.78839e-23	9.73915e-22	2.98193	Up
LOC102547117	2.18651	9.68613	2.84809e-23	9.91771e-22	4.55202	Down
Mcm5	3.08724	3.82954	3.14323e-23	1.09126e-21	8.4987	Down
Txnrd1	-1.6637	8.28242	3.3186e-23	1.14869e-21	3.16828	Up
Erg	3.68346	1.70253	4.83382e-23	1.66817e-21	12.8479	Down
Ccnb1	2.82326	3.86113	4.98005e-23	1.71352e-21	7.07759	Down
Tnfrsf9	-2.33851	3.86599	5.31423e-23	1.82308e-21	5.05779	Up
Stard13	-1.56442	6.55799	6.4717e-23	2.21359e-21	2.95759	Up
Slpil2	-2.61759	4.44558	6.59985e-23	2.25076e-21	6.13722	Up
LOC684797	-1.92712	5.93704	7.45412e-23	2.53462e-21	3.80296	Up
Fhl1	1.68309	5.83746	9.83736e-23	3.33518e-21	3.21116	Down
Nrk	2.8187	2.77184	1.16267e-22	3.93029e-21	7.05527	Down
Tm4sf1	2.35678	3.41091	1.23384e-22	4.15872e-21	5.12225	Down
Pdlim4	1.45129	5.84701	1.31272e-22	4.41174e-21	2.73453	Down
Rcn3	1.60259	9.00257	1.63362e-22	5.47427e-21	3.03688	Down
Fam114a1	1.62323	6.62279	2.91361e-22	9.73533e-21	3.08063	Down
Bub1	1.97129	4.25289	3.01255e-22	1.00369e-20	3.92118	Down
Creb3l1	1.64601	7.77048	3.30987e-22	1.09958e-20	3.12967	Down
Slc7a2	-1.91761	7.42228	4.16696e-22	1.38035e-20	3.77796	Up
Cd248	2.08628	3.91958	4.33516e-22	1.43196e-20	4.24651	Down
Myb	-4.99794	1.59669	4.43106e-22	1.45947e-20	31.9544	Up
Anxa5	1.56481	8.61387	4.45294e-22	1.46251e-20	2.9584	Down
Ramp2	2.55995	4.38152	4.99326e-22	1.63533e-20	5.89689	Down
Etv1	-1.61656	5.45998	5.92609e-22	1.93536e-20	3.06643	Up
Mitf	-1.97107	4.95988	5.98592e-22	1.94939e-20	3.92058	Up
Gng12	-1.42801	5.46634	6.32571e-22	2.05426e-20	2.69076	Up
RGD1565536	-1.65655	4.50775	6.41991e-22	2.07901e-20	3.15261	Up
Maged2	1.43693	6.49698	8.08826e-22	2.61197e-20	2.70744	Down
Fam132b	-2.12384	3.52403	8.42876e-22	2.71434e-20	4.35854	Up
Sdc1	1.43874	7.42387	8.45302e-22	2.71459e-20	2.71083	Down
Vim	2.10735	12.8384	9.16203e-22	2.93413e-20	4.30898	Down
Dock9	-1.64896	5.71802	9.54629e-22	3.04875e-20	3.13608	Up
Mxd4	1.71105	7.6182	1.00748e-21	3.20867e-20	3.274	Down
Ptgs1	-1.69004	9.16233	1.01359e-21	3.21925e-20	3.22665	Up
Wfdc18	3.18455	3.64909	1.07522e-21	3.40564e-20	9.0917	Down
Pth1r	1.62395	4.80909	1.23278e-21	3.89405e-20	3.08219	Down
Prkar1b	-2.22163	3.52947	1.26311e-21	3.97897e-20	4.66421	Up
Fam83d	2.62934	2.90872	1.50627e-21	4.73208e-20	6.18741	Down
Zfand2a	-1.41621	6.51768	1.54662e-21	4.84565e-20	2.66883	Up
Eef1a1	2.17138	10.6389	1.79038e-21	5.59421e-20	4.50454	Down
Slc16a1	-1.89026	8.59519	1.90461e-21	5.93509e-20	3.70701	Up
Fam219a	-2.54888	5.28924	1.94979e-21	6.05954e-20	5.85178	Up
Cemip	-2.53039	7.67638	2.07243e-21	6.42343e-20	5.7773	Up
Slc20a1	-1.66219	8.74134	2.16728e-21	6.69946e-20	3.16496	Up
Pkdcc	1.73058	4.45154	2.18606e-21	6.73949e-20	3.31862	Down
Bub1b	3.04522	3.30886	2.66895e-21	8.20632e-20	8.25472	Down
Sod2	-2.65457	9.6359	2.92528e-21	8.97061e-20	6.29658	Up
Dlx5	2.22797	3.36591	2.97126e-21	9.0875e-20	4.68474	Down
Gmfg	2.44359	2.76939	3.10333e-21	9.46638e-20	5.43992	Down
Ier5	-1.72655	4.94973	3.25948e-21	9.91655e-20	3.30936	Up
Wwp2	1.37458	6.18204	3.30194e-21	1.00194e-19	2.59292	Down
Pdlim2	1.72574	4.81222	3.32818e-21	1.00725e-19	3.30749	Down
Tpx2	2.48562	4.6444	3.63214e-21	1.09638e-19	5.60074	Down
Adamtsl4	1.44429	6.46151	4.09176e-21	1.2319e-19	2.72129	Down
Lxn	1.42686	7.07744	4.25523e-21	1.27778e-19	2.68861	Down
Fam198b	2.22729	6.81308	4.30206e-21	1.2885e-19	4.68253	Down
Nfkbiz	-2.45635	7.45515	4.36998e-21	1.30546e-19	5.48826	Up
Tk1	3.21303	3.93017	4.5294e-21	1.3496e-19	9.27296	Down
Rnf144a	1.67709	4.4472	4.98278e-21	1.48087e-19	3.19783	Down
Jade2	-1.53995	5.3555	5.65128e-21	1.67524e-19	2.90785	Up
Enpp6	4.0781	1.46439	8.27451e-21	2.44659e-19	16.8901	Down
Slc24a6	-1.59775	4.73817	9.03272e-21	2.66396e-19	3.02671	Up
RGD1561143	-4.44622	1.26148	1.09507e-20	3.22139e-19	21.7995	Up
Zfp185	4.51612	1.16464	1.14241e-20	3.35213e-19	22.8817	Down
Irak3	-1.42622	6.58004	1.29268e-20	3.78346e-19	2.68741	Up
Slc2a6	-3.19678	2.37908	1.34972e-20	3.94044e-19	9.16912	Up
Cpt1a	-1.54189	6.62772	1.89423e-20	5.51617e-19	2.91176	Up
Scrn1	1.49822	5.56046	1.96174e-20	5.68853e-19	2.82493	Down
Pdgfd	1.94159	3.97022	1.96326e-20	5.68853e-19	3.8413	Down
Mpp6	1.66113	4.22246	1.98311e-20	5.7317e-19	3.16264	Down
LOC100909901	2.96012	2.26182	2.0996e-20	6.05325e-19	7.78188	Down
Zmat3	-1.63681	6.31522	2.38961e-20	6.87221e-19	3.10977	Up
Tmed3	1.48011	7.29628	2.40161e-20	6.88958e-19	2.7897	Down
Dyrk3	-3.63214	1.73886	2.5655e-20	7.34153e-19	12.3989	Up
Vit	3.36824	1.72339	2.96045e-20	8.4508e-19	10.3262	Down
Egr3	3.99247	1.52128	3.32781e-20	9.47607e-19	15.9167	Down
Anxa6	1.61062	8.00044	3.36896e-20	9.56966e-19	3.05384	Down
Cdk1	2.31882	4.70761	3.58691e-20	1.01638e-18	4.98923	Down
Tuba1a	1.64959	8.42531	3.60136e-20	1.01798e-18	3.13744	Down
Maob	2.18163	3.23605	4.54106e-20	1.28047e-18	4.53666	Down
Hpx	-4.39807	5.61803	4.56285e-20	1.28348e-18	21.0839	Up
Tubb2a	1.56865	5.32266	4.6409e-20	1.30227e-18	2.96626	Down
Htr2a	-1.84984	5.53217	4.93806e-20	1.3823e-18	3.6046	Up
Esyt1	1.34676	6.98121	5.14879e-20	1.43781e-18	2.54341	Down
Rassf4	1.50077	5.14306	5.57834e-20	1.554e-18	2.82994	Down
Klf2	2.33089	3.11749	6.42553e-20	1.78571e-18	5.03116	Down
Bhlhe41	2.20216	3.11035	6.56608e-20	1.82039e-18	4.60167	Down
Fkbp9	1.47745	8.83138	7.19332e-20	1.98952e-18	2.78456	Down
Rpl36a	1.44347	6.65421	7.84521e-20	2.16464e-18	2.71975	Down
Cd80	-4.16677	2.6106	8.65216e-20	2.38161e-18	17.9607	Up
Plekhn1	-2.64504	2.73652	9.13506e-20	2.50856e-18	6.25515	Up
Ssr2	1.38919	7.63754	1.18748e-19	3.25318e-18	2.61932	Down
Lmod1	4.29494	2.25275	1.19792e-19	3.27402e-18	19.6293	Down
Ptgir	-2.01686	3.73454	1.28024e-19	3.49077e-18	4.04703	Up
Pcolce	1.66198	10.3309	1.33205e-19	3.62348e-18	3.16451	Down
LOC100360316	1.51394	7.50276	1.6299e-19	4.42329e-18	2.85588	Down
Stmn1	2.76715	5.101	1.65184e-19	4.47234e-18	6.80759	Down
Stap2	-2.52479	2.77776	1.69733e-19	4.58477e-18	5.75492	Up
Vat1l	-2.08238	3.47514	1.93031e-19	5.20195e-18	4.23504	Up
Kif26b	-1.43888	5.33983	2.11831e-19	5.69531e-18	2.71111	Up
Cst6	-3.23876	1.8271	2.14444e-19	5.75217e-18	9.43985	Up
Dhrs3	-1.32264	6.47664	2.19113e-19	5.86381e-18	2.50124	Up
Slc44a2	1.32779	6.66358	2.34772e-19	6.26836e-18	2.51017	Down
Sapcd2	3.911	1.08342	2.35416e-19	6.27107e-18	15.0428	Down
Tspan2	2.44262	2.62096	2.68468e-19	7.13507e-18	5.4363	Down
Slc39a6	-1.42294	7.91807	3.02015e-19	8.00825e-18	2.68131	Up
Adgb	-5.39375	1.16866	3.13336e-19	8.28943e-18	42.0418	Up
Tmeff1	2.99034	2.40145	3.36907e-19	8.89266e-18	7.94662	Down
Itga8	-1.48978	8.97312	3.3839e-19	8.91146e-18	2.80846	Up
Ctgf	1.83865	8.71004	3.42507e-19	8.99936e-18	3.57675	Down
Mcm3	1.53697	4.4001	3.52073e-19	9.22975e-18	2.90185	Down
Pon3	2.48632	2.61625	3.84477e-19	1.00564e-17	5.60346	Down
Igfbp2	3.14316	1.70154	3.87201e-19	1.01048e-17	8.83454	Down
Cst3	1.52916	8.90049	4.14532e-19	1.07937e-17	2.88619	Down
Ncam1	1.73861	6.7573	4.40497e-19	1.1444e-17	3.33714	Down
Myh10	1.37388	7.60032	4.92125e-19	1.27566e-17	2.59166	Down
Fmod	1.69511	9.73835	4.94051e-19	1.27779e-17	3.23801	Down
Chst11	-1.36006	5.90999	5.13863e-19	1.32606e-17	2.56696	Up
Tex2	-1.30792	5.91161	5.21291e-19	1.34224e-17	2.47584	Up
AABR06041411.1	-1.88888	9.77954	5.93011e-19	1.52351e-17	3.70348	Up
Snai2	1.99898	5.89834	6.7291e-19	1.72097e-17	3.99717	Down
Gpx7	1.35248	6.50541	6.74141e-19	1.72097e-17	2.55351	Down
Fkbp14	1.33443	6.00787	6.74335e-19	1.72097e-17	2.52176	Down
Kifc1	2.84468	3.59953	6.79532e-19	1.73041e-17	7.18346	Down
Vegfc	-1.47445	5.1276	6.90285e-19	1.75393e-17	2.77877	Up
Bnip3	-1.35704	7.63817	6.95459e-19	1.7632e-17	2.5616	Up
AABR06047726.1	-2.52285	2.75962	6.98586e-19	1.76725e-17	5.74717	Up
Gas6	1.65137	10.0442	7.32717e-19	1.84955e-17	3.14133	Down
Cnnm1	-2.2567	3.32229	7.40396e-19	1.86486e-17	4.77898	Up
Ptpre	-2.00052	3.63515	9.23616e-19	2.32129e-17	4.00143	Up
Myc	1.38327	5.99076	9.64295e-19	2.41827e-17	2.60858	Down
Cacna1c	-1.41105	6.09384	1.49809e-18	3.74879e-17	2.65931	Up
Abca2	-1.3296	6.24948	1.6049e-18	4.0074e-17	2.51334	Up
Coro2b	2.50075	2.60049	1.72418e-18	4.29595e-17	5.6598	Down
Csrp1	1.44275	8.69858	2.00553e-18	4.98621e-17	2.71839	Down
Abca1	-1.39112	6.84959	2.03975e-18	5.06041e-17	2.62282	Up
Olfml2b	1.50594	6.02023	2.19442e-18	5.43248e-17	2.8401	Down
Kif20a	3.84827	4.85127	2.30043e-18	5.68274e-17	14.4027	Down
Arhgap22	-1.53919	5.6397	2.5364e-18	6.25232e-17	2.90631	Up
Wbp5	1.31796	6.7641	2.60718e-18	6.41311e-17	2.49314	Down
Furin	-1.48847	9.24317	3.00097e-18	7.36609e-17	2.80591	Up
Serpina3n	-2.54969	4.22829	3.12592e-18	7.65651e-17	5.8551	Up
Uap1	-1.43775	7.46183	3.15932e-18	7.72198e-17	2.70897	Up
Pitpnc1	-1.63268	4.5805	3.35478e-18	8.1824e-17	3.10089	Up
Rcn1	1.42567	8.99438	3.95594e-18	9.62834e-17	2.6864	Down
Adcy2	1.3322	5.21553	4.5939e-18	1.11576e-16	2.51786	Down
Uhrf1	2.51365	3.67342	4.91624e-18	1.19154e-16	5.71065	Down
Chpt1	-1.37221	5.59002	4.98069e-18	1.20464e-16	2.58867	Up
Prc1	2.7113	5.26473	5.53965e-18	1.33703e-16	6.5491	Down
Klf10	1.52363	5.35912	5.6095e-18	1.35107e-16	2.87514	Down
AABR06023599.1	-1.51158	4.36057	6.39721e-18	1.53759e-16	2.85122	Up
Cyp26b1	1.7318	4.04726	6.49256e-18	1.55727e-16	3.32142	Down
Igf1	1.40289	8.09526	6.8878e-18	1.64865e-16	2.64431	Down
Csf1	-1.57478	9.26289	7.05765e-18	1.68582e-16	2.97889	Up
Ube2c	3.80196	2.97672	7.42782e-18	1.77058e-16	13.9478	Down
Podxl2	1.59136	4.78596	7.74072e-18	1.84137e-16	3.01332	Down
Papss1	1.25373	6.42482	7.96594e-18	1.89105e-16	2.38457	Down
Cars	1.30773	6.40484	1.1555e-17	2.73745e-16	2.47552	Down
Slc8a3	2.85428	2.87314	1.29635e-17	3.06485e-16	7.23143	Down
Eda2r	-3.25447	2.98462	1.30054e-17	3.06848e-16	9.54316	Up
Igfbp5	1.74266	8.78661	1.41765e-17	3.33798e-16	3.34652	Down
Adora2a	-3.27256	1.58475	1.43368e-17	3.36886e-16	9.66361	Up
Aspg	1.39689	5.94428	1.51028e-17	3.54165e-16	2.63334	Down
Ezr	1.32175	5.16445	1.53542e-17	3.59332e-16	2.49968	Down
Lrrc59	1.36219	8.41725	1.63134e-17	3.8101e-16	2.57075	Down
Shmt1	2.02279	3.2559	1.81953e-17	4.23506e-16	4.0637	Down
Hmgn3	-1.56904	6.16207	1.82063e-17	4.23506e-16	2.96706	Up
Lcn2	-4.47675	5.30651	1.86029e-17	4.31863e-16	22.2656	Up
Slc9a3r1	-1.45357	4.69789	2.26503e-17	5.24769e-16	2.73885	Up
Tdrp	-2.02129	3.15969	2.68438e-17	6.20682e-16	4.05947	Up
Hs3st1	-2.38973	3.94838	2.7339e-17	6.30871e-16	5.24061	Up
Sipa1l2	-1.33361	5.09166	2.74045e-17	6.31121e-16	2.52033	Up
Arc	3.11096	2.16229	2.85553e-17	6.56319e-16	8.63956	Down
Ccl7	-2.99715	8.1833	3.04354e-17	6.98143e-16	7.98423	Up
Jam3	-1.29083	6.21209	3.19688e-17	7.31865e-16	2.44669	Up
Wisp2	1.7255	7.40151	3.36374e-17	7.68542e-16	3.30694	Down
S1pr1	1.49106	4.48259	3.41686e-17	7.79139e-16	2.81095	Down
Doc2a	-4.20505	0.997846	3.4372e-17	7.82234e-16	18.4437	Up
Mme	1.76709	7.4179	3.50672e-17	7.96345e-16	3.40366	Down
C9	3.3418	1.25607	3.51298e-17	7.96345e-16	10.1387	Down
Myo7a	2.118	3.21522	3.91225e-17	8.85117e-16	4.34093	Down
Nptxr	-1.4146	7.99108	4.38017e-17	9.89045e-16	2.66587	Up
Maged1	1.36298	8.63689	4.44041e-17	1.00069e-15	2.57216	Down
Iqgap3	3.34151	4.307	4.49119e-17	1.01017e-15	10.1367	Down
LOC24906	-2.48253	2.65574	5.02781e-17	1.12867e-15	5.58876	Up
RGD1309079	1.53408	5.09896	5.1289e-17	1.14913e-15	2.89604	Down
Chac1	2.27013	3.87699	5.44187e-17	1.21689e-15	4.82365	Down
Mafg	-1.35324	5.28434	5.5335e-17	1.235e-15	2.55485	Up
Tmem97	1.35844	5.75919	5.84482e-17	1.30197e-15	2.56407	Down
Mcm7	1.39167	5.44083	5.98113e-17	1.32977e-15	2.62383	Down
Plekha4	1.62855	3.99101	6.15641e-17	1.36611e-15	3.09201	Down
Itga6	1.66695	4.77833	6.19565e-17	1.37218e-15	3.17542	Down
Dcbld2	-2.00253	6.19847	6.50582e-17	1.43812e-15	4.00701	Up
Atp11a	-1.47268	9.10702	6.86606e-17	1.51486e-15	2.77537	Up
Bcar3	1.42272	5.16721	6.93115e-17	1.5263e-15	2.68091	Down
Rpl22l1	1.85524	5.02968	7.80117e-17	1.71463e-15	3.61812	Down
Atf5	1.46097	7.81405	8.76261e-17	1.92146e-15	2.75294	Down
Cspg5	-2.85174	3.28313	8.77544e-17	1.92146e-15	7.21872	Up
Prss35	1.58415	6.01364	8.94682e-17	1.95528e-15	2.99832	Down
Fndc4	-1.46401	5.38139	9.34591e-17	2.03864e-15	2.75874	Up
Il1r1	-1.37266	7.76521	1.21031e-16	2.63509e-15	2.58947	Up
Efcab1	3.63404	1.3946	1.42104e-16	3.08808e-15	12.4153	Down
Dlgap2	-3.67849	1.26242	1.54145e-16	3.34347e-15	12.8037	Up
Abcb1a	-1.64015	3.93319	1.56524e-16	3.38871e-15	3.11698	Up
Plekhg4	1.232	6.35761	2.04235e-16	4.41339e-15	2.34893	Down
RGD1311575	-1.64221	4.24549	2.15195e-16	4.64156e-15	3.12144	Up
Fam126a	-1.39567	6.33893	2.3118e-16	4.97705e-15	2.6311	Up
Tbx3	-1.24022	5.69388	2.44804e-16	5.26056e-15	2.36235	Up
Esm1	-1.89279	6.52463	2.46266e-16	5.28216e-15	3.71353	Up
Mmd	-2.62109	6.82863	2.52351e-16	5.40265e-15	6.15215	Up
LOC102555086	1.32643	7.53163	2.69686e-16	5.7631e-15	2.50782	Down
Plxnd1	1.67927	5.87265	2.77551e-16	5.92024e-15	3.20265	Down
Etv4	-1.61279	3.92722	2.81492e-16	5.99324e-15	3.05842	Up
Lsp1	1.38152	6.30357	3.08768e-16	6.56188e-15	2.60542	Down
Cdca8	1.81458	3.39358	3.11576e-16	6.60941e-15	3.51757	Down
Agpat3	-1.24617	5.37009	3.30795e-16	7.00425e-15	2.37211	Up
Prune2	1.68539	4.03845	3.65855e-16	7.73245e-15	3.21627	Down
Snx9	-1.23865	7.06356	3.69691e-16	7.79926e-15	2.35978	Up
Col8a1	-1.9458	8.36062	4.06989e-16	8.57048e-15	3.85252	Up
Mybl1	-1.53979	5.93821	4.08482e-16	8.5863e-15	2.90751	Up
Myl1	-3.20851	1.42599	4.1362e-16	8.67851e-15	9.24394	Up
Cdca7	2.48515	2.13437	4.15574e-16	8.70371e-15	5.59891	Down
Armcx4	1.9226	4.0727	4.30982e-16	9.00575e-15	3.79106	Down
Sdc3	1.98337	4.33747	4.31553e-16	9.00575e-15	3.95415	Down
Nfkbib	-1.42223	4.62562	4.63896e-16	9.66325e-15	2.68	Up
St6galnac2	2.76009	2.94242	4.72362e-16	9.8219e-15	6.77441	Down
Tmem263	1.32539	5.04522	4.78869e-16	9.93933e-15	2.506	Down
Ptx3	1.364	5.79254	5.2218e-16	1.08188e-14	2.57399	Down
Ip6k3	-4.13328	1.03085	5.40138e-16	1.11709e-14	17.5485	Up
Pc	-1.31103	6.21149	5.84565e-16	1.20681e-14	2.48119	Up
Tcn2	1.20385	6.20837	6.13778e-16	1.26486e-14	2.30353	Down
Ccna2	3.10829	3.71962	6.2365e-16	1.28292e-14	8.62358	Down
Col4a3	-4.13523	0.925425	6.65342e-16	1.36626e-14	17.5723	Up
Rpl12	1.32726	8.20409	6.69301e-16	1.37195e-14	2.50925	Down
Idh2	1.17856	6.87411	6.74234e-16	1.37961e-14	2.26351	Down
Cpxm2	1.36753	4.82506	6.86343e-16	1.40191e-14	2.58028	Down
Zfp354c	1.58697	4.24641	7.01708e-16	1.43077e-14	3.00418	Down
Kctd14	2.06734	2.68599	7.26144e-16	1.47798e-14	4.19112	Down
RGD1560225	1.26241	5.89416	7.40833e-16	1.50523e-14	2.39897	Down
C1qtnf7	-1.45377	5.15131	7.49493e-16	1.52016e-14	2.73922	Up
Rtkn	1.31982	4.65769	7.57993e-16	1.5347e-14	2.49634	Down
Ripk2	-1.3353	5.1267	8.50996e-16	1.71999e-14	2.52327	Up
Ptprv	1.54198	7.10396	8.96905e-16	1.80962e-14	2.91195	Down
LOC678893	-1.2268	6.64731	9.42388e-16	1.89807e-14	2.34047	Up
Lrrn4cl	-1.52658	4.21242	1.08674e-15	2.18501e-14	2.88102	Up
Ccl22	-4.21846	2.26058	1.12248e-15	2.25294e-14	18.6159	Up
Chst12	-1.27602	6.4806	1.21734e-15	2.4391e-14	2.4217	Up
Gch1	-2.65074	2.06939	1.2833e-15	2.56683e-14	6.27989	Up
Igfbp4	1.31327	8.19988	1.34596e-15	2.6875e-14	2.48504	Down
Col3a1	1.9569	14.2948	1.36903e-15	2.72886e-14	3.88227	Down
Pik3ip1	2.11268	3.00734	1.47032e-15	2.92571e-14	4.32495	Down
Edar	2.0992	2.53716	1.58192e-15	3.14236e-14	4.28472	Down
Cnpy2	1.18794	7.05782	1.63204e-15	3.23637e-14	2.27827	Down
Spag5	1.81074	3.89576	1.66954e-15	3.30506e-14	3.50823	Down
Kcnq5	-1.72104	3.74476	1.68976e-15	3.33936e-14	3.29675	Up
Klf4	-1.30462	5.62501	1.77228e-15	3.49647e-14	2.47018	Up
Bid	-1.46104	4.1318	1.80272e-15	3.55047e-14	2.75307	Up
Adcy8	-1.35307	4.56795	1.88232e-15	3.70094e-14	2.55454	Up
Fabp4	1.73988	4.15127	2.02724e-15	3.97867e-14	3.34008	Down
Podnl1	1.3859	4.30596	2.03046e-15	3.97867e-14	2.61334	Down
Enpep	-1.30599	8.23345	2.06838e-15	4.04611e-14	2.47254	Up
Rab11fip1	-1.55256	4.01489	2.08303e-15	4.06789e-14	2.93337	Up
Marcks	1.50772	6.43116	2.10543e-15	4.10471e-14	2.84361	Down
Eprs	1.33213	8.71535	2.12453e-15	4.13496e-14	2.51775	Down
Palmd	1.66913	3.97074	2.2725e-15	4.41552e-14	3.18022	Down
Lepre1	1.19158	7.35879	2.27747e-15	4.41776e-14	2.28402	Down
Areg	-2.37422	2.33033	2.31834e-15	4.48951e-14	5.18454	Up
Ptprb	2.96868	1.89578	2.34278e-15	4.52924e-14	7.82822	Down
Gna14	-1.7464	4.37266	2.78026e-15	5.36605e-14	3.3552	Up
Tmem131	-1.33224	7.4441	3.13806e-15	6.04651e-14	2.51794	Up
AABR06085223.1	2.30104	4.089	3.2573e-15	6.26583e-14	4.92813	Down
Hsd11b1	-2.22928	8.39258	3.41821e-15	6.56443e-14	4.68901	Up
Cdo1	1.85558	3.58142	3.47053e-15	6.65387e-14	3.61896	Down
Gclc	-1.20891	6.72202	3.57053e-15	6.83425e-14	2.31163	Up
Nsmf	1.15878	5.48141	3.77752e-15	7.21849e-14	2.23268	Down
Tmbim1	-1.31693	6.68941	3.79723e-15	7.24419e-14	2.49135	Up
Cenpa	2.99989	2.51164	3.9068e-15	7.44095e-14	7.99939	Down
Csrp2	2.80032	4.85389	3.97029e-15	7.54942e-14	6.96595	Down
Nov	-1.88138	5.18475	4.11276e-15	7.80749e-14	3.68429	Up
Gfra2	2.61346	2.0369	4.32562e-15	8.19811e-14	6.11971	Down
Pragmin	2.02419	3.45781	4.5013e-15	8.5171e-14	4.06763	Down
Bax	-1.1809	5.87074	4.512e-15	8.52341e-14	2.26718	Up
Lgi4	2.95038	2.0019	5.02888e-15	9.48432e-14	7.72953	Down
Herc3	-1.65839	4.1188	5.22111e-15	9.83083e-14	3.15664	Up
Lmtk2	-1.28586	6.28625	5.38767e-15	1.01279e-13	2.43828	Up
Arhgef19	1.61276	3.58279	6.28555e-15	1.17966e-13	3.05837	Down
Tpm2	1.24602	7.7734	6.31724e-15	1.18369e-13	2.37187	Down
Cnnm2	-1.43311	4.70784	7.08791e-15	1.32594e-13	2.70028	Up
Bok	1.62271	3.65458	7.37635e-15	1.37767e-13	3.07954	Down
Tgfbr3	-1.39841	7.52753	7.45754e-15	1.39059e-13	2.63611	Up
Gng3	3.12604	1.08818	8.30372e-15	1.54588e-13	8.73033	Down
Knstrn	2.81862	2.9788	8.68757e-15	1.61474e-13	7.05485	Down
Carm1	1.10966	6.92564	9.54204e-15	1.77071e-13	2.15794	Down
LOC691418	-3.61491	1.19345	1.08694e-14	2.0138e-13	12.2517	Up
Gucy1b3	4.3618	0.918556	1.14476e-14	2.11753e-13	20.5605	Down
Uhrf1bp1l	-1.18562	7.56132	1.18477e-14	2.18804e-13	2.27462	Up
Begain	2.51729	1.63514	1.23202e-14	2.27167e-13	5.72505	Down
MGC105649	-1.719	3.62234	1.30191e-14	2.39673e-13	3.29209	Up
Crim1	-1.51274	6.57004	1.30826e-14	2.40458e-13	2.85352	Up
Ly6e	1.23304	5.48261	1.3137e-14	2.41074e-13	2.35062	Down
Tceal8	1.12251	6.83308	1.38161e-14	2.53135e-13	2.17726	Down
Txndc5	1.1859	7.94277	1.40298e-14	2.56643e-13	2.27506	Down
Pfkp	1.10675	6.27928	1.46796e-14	2.68105e-13	2.1536	Down
AABR06038420.1	1.58124	4.40902	1.56778e-14	2.85884e-13	2.99227	Down
Fkbp5	1.27377	4.65919	1.57595e-14	2.86922e-13	2.41793	Down
H2afy2	1.45462	4.21624	1.69566e-14	3.08231e-13	2.74084	Down
Slc38a1	1.51908	4.72848	1.76493e-14	3.20319e-13	2.86608	Down
Wnt5a	-1.57551	5.72122	1.91692e-14	3.47359e-13	2.98041	Up
Nrbp2	1.33122	4.85968	1.93889e-14	3.50526e-13	2.51616	Down
Ubash3b	-1.60203	3.68499	1.94046e-14	3.50526e-13	3.03571	Up
Bach1	-1.22353	6.9659	2.0196e-14	3.64253e-13	2.33518	Up
Fblim1	1.99392	2.95708	2.06619e-14	3.72075e-13	3.98318	Down
Tacc3	2.29227	3.82372	2.1127e-14	3.79858e-13	4.89825	Down
Clu	-1.60408	8.04441	2.23024e-14	4.0037e-13	3.04003	Up
Lrrc4	2.08037	2.39764	2.35242e-14	4.21648e-13	4.22915	Down
Pde4d	-1.21707	5.73501	2.43244e-14	4.35316e-13	2.32473	Up
AABR06065831.1	-1.52045	4.10523	2.57834e-14	4.60714e-13	2.86881	Up
ENSRNOG00000046826	-2.78875	5.1884	2.71056e-14	4.83593e-13	6.9103	Up
Atp1b1	1.2664	5.65143	2.93521e-14	5.22865e-13	2.40561	Down
Ssr4	1.12564	7.16654	3.2389e-14	5.76076e-13	2.18198	Down
Slc7a8	1.71872	3.26522	3.27564e-14	5.81715e-13	3.29144	Down
Hnrnpa1	1.13673	7.11704	3.38746e-14	6.0065e-13	2.19882	Down
Zfp9	1.58057	4.24027	3.41752e-14	6.05054e-13	2.99089	Down
Mcm6	1.23525	5.23558	3.57459e-14	6.31354e-13	2.35423	Down
Hoxc6	-2.52063	1.81974	3.577e-14	6.31354e-13	5.73833	Up
Gsta1	-1.18642	5.83841	3.68583e-14	6.49572e-13	2.27587	Up
Plagl1	2.69635	1.67664	3.87977e-14	6.8271e-13	6.4816	Down
Fads2	1.17168	6.01706	3.91958e-14	6.88666e-13	2.25273	Down
Efnb1	1.37921	5.17653	4.08403e-14	7.16471e-13	2.60126	Down
Iqgap2	2.4044	1.92614	4.19814e-14	7.35374e-13	5.29414	Down
Evl	1.23596	5.0578	4.21436e-14	7.37098e-13	2.35539	Down
LOC100909441	1.13855	7.45463	4.74639e-14	8.28898e-13	2.2016	Down
Giot1	-2.22866	3.46385	4.85022e-14	8.45753e-13	4.68699	Up
Ilvbl	-1.17752	5.43837	4.98214e-14	8.67447e-13	2.26188	Up
Hivep1	-1.14127	6.18963	5.25521e-14	9.13617e-13	2.20575	Up
Tbc1d10a	1.14869	5.33403	5.8089e-14	1.00836e-12	2.21713	Down
Mrvi1	2.76993	2.93174	6.09284e-14	1.05606e-12	6.82074	Down
Creg1	-3.5354	1.0243	6.50118e-14	1.12515e-12	11.5948	Up
RGD1306058	-1.13648	5.35213	6.72133e-14	1.16151e-12	2.19843	Up
Sapcd1	1.73905	3.2534	6.82578e-14	1.1778e-12	3.33816	Down
Nedd9	1.28642	6.14044	6.90109e-14	1.18902e-12	2.43923	Down
Sardh	1.13861	5.38157	6.96564e-14	1.19836e-12	2.20169	Down
Cat	-1.23269	7.76923	7.03905e-14	1.20919e-12	2.35004	Up
Cyb5r1	1.11012	6.32863	7.17438e-14	1.22913e-12	2.15863	Down
Zswim4	-1.19321	5.60157	7.1764e-14	1.22913e-12	2.28661	Up
Sh3rf1	-1.30534	4.63023	7.75878e-14	1.32691e-12	2.47143	Up
Fos	1.8942	3.0623	7.80712e-14	1.33321e-12	3.71715	Down
Atp6v0e2	-1.87616	3.0363	8.2665e-14	1.40957e-12	3.67096	Up
Tkt	-1.22649	8.50303	8.43331e-14	1.4359e-12	2.33996	Up
Slc17a9	1.61926	3.5528	8.86566e-14	1.50729e-12	3.07217	Down
Cd55	-1.52945	5.51912	8.90093e-14	1.51107e-12	2.88676	Up
Meis1	-1.61712	4.29535	9.88591e-14	1.67582e-12	3.06762	Up
Abcb4	-2.21791	2.5211	9.9544e-14	1.68496e-12	4.65219	Up
Yars	1.34825	6.36141	1.0307e-13	1.74209e-12	2.54604	Down
Pim2	-2.79004	1.52576	1.06248e-13	1.7932e-12	6.9165	Up
Cdkn3	2.28479	3.41648	1.08918e-13	1.83557e-12	4.87292	Down
Crebrf	-1.50343	4.39541	1.11113e-13	1.86984e-12	2.83515	Up
Jdp2	1.28094	4.45119	1.16581e-13	1.959e-12	2.42998	Down
Slc16a3	-1.08816	6.6975	1.29665e-13	2.1757e-12	2.12602	Up
Myh9	1.18949	5.50898	1.31668e-13	2.20469e-12	2.28073	Down
MGC94199	1.3096	4.36054	1.31774e-13	2.20469e-12	2.47873	Down
B3gnt9	1.12023	5.42645	1.34643e-13	2.24944e-12	2.17382	Down
Isg20	-2.07819	3.00937	1.43428e-13	2.39274e-12	4.22278	Up
Reck	-1.10693	7.49987	1.43837e-13	2.39611e-12	2.15386	Up
Sec23a	1.09939	7.24862	1.4846e-13	2.46956e-12	2.14264	Down
Rhobtb1	1.12685	5.26471	1.49224e-13	2.4787e-12	2.18382	Down
Pabpc4	1.11032	7.144	1.55944e-13	2.58661e-12	2.15893	Down
Sec24d	1.20412	8.01956	1.69007e-13	2.79928e-12	2.30397	Down
Uaca	-1.10735	5.80316	1.84507e-13	3.05162e-12	2.15449	Up
Gsr	-1.12865	5.77271	1.8539e-13	3.06184e-12	2.18654	Up
Arhgef39	3.24319	0.925601	1.87791e-13	3.09709e-12	9.46885	Down
Kcnma1	1.95831	3.32164	1.88382e-13	3.10239e-12	3.88606	Down
Haus8	-1.48242	3.90152	1.89914e-13	3.12318e-12	2.79418	Up
Ackr4	-1.35005	6.83508	1.90623e-13	3.13039e-12	2.5492	Up
Gstm1	-1.37721	5.02617	1.96706e-13	3.22571e-12	2.59766	Up
Abhd4	-1.10859	7.62221	2.19065e-13	3.58726e-12	2.15635	Up
Col5a1	1.58507	11.0953	2.19639e-13	3.59157e-12	3.00023	Down
Ptgr1	-1.29481	6.19199	2.20971e-13	3.60826e-12	2.45344	Up
Reln	-1.174	5.854	2.38746e-13	3.89301e-12	2.25636	Up
Dnm3	1.39542	4.09713	2.42198e-13	3.94374e-12	2.63065	Down
Rrad	-2.02194	3.05701	2.69596e-13	4.38369e-12	4.0613	Up
Cdc42bpg	-1.33014	5.04749	2.86764e-13	4.65628e-12	2.51427	Up
Pkd2	-1.21879	7.8168	3.01567e-13	4.88978e-12	2.32751	Up
Cfi	1.94452	2.97415	3.10083e-13	5.02083e-12	3.8491	Down
Zfp219	-1.12307	5.30526	3.16105e-13	5.11118e-12	2.1781	Up
Scrg1	3.63397	1.33961	3.25193e-13	5.25078e-12	12.4146	Down
Tcp11l1	-1.57105	5.61568	3.28311e-13	5.29373e-12	2.97121	Up
Enox1	1.77836	2.94682	3.48552e-13	5.61226e-12	3.43036	Down
Slc19a2	-1.50488	4.58362	3.52023e-13	5.66027e-12	2.838	Up
Cep55	2.83285	2.88434	3.65013e-13	5.861e-12	7.12482	Down
Ephb3	1.30492	4.21178	3.9048e-13	6.26121e-12	2.4707	Down
Eef1b2	1.13587	7.80348	3.91073e-13	6.26205e-12	2.19751	Down
Chrdl1	1.60529	5.5751	4.12778e-13	6.60045e-12	3.04257	Down
Egr1	1.28748	7.16976	4.2608e-13	6.80375e-12	2.44101	Down
Nat8l	-2.75737	1.79064	4.27905e-13	6.82345e-12	6.76163	Up
Ndrg1	-1.19168	8.26553	4.39531e-13	6.99919e-12	2.28418	Up
Trabd2b	1.26104	4.56159	4.68075e-13	7.44349e-12	2.39668	Down
Prss23	2.16296	6.19694	5.14539e-13	8.17113e-12	4.47834	Down
LOC684828	-1.56729	4.04706	5.17932e-13	8.21374e-12	2.96347	Up
Ptk2b	-1.89241	3.92057	5.78854e-13	9.16731e-12	3.71254	Up
Smpdl3a	1.11327	5.32189	6.05623e-13	9.57812e-12	2.16335	Down
Ggcx	1.06788	6.5313	6.08487e-13	9.61027e-12	2.09635	Down
LOC100910163	-2.01594	3.86938	6.11941e-13	9.65164e-12	4.04445	Up
Rps23	1.09021	7.38623	6.20476e-13	9.77292e-12	2.12906	Down
Ehd3	1.08464	5.3972	6.34247e-13	9.97624e-12	2.12085	Down
Fhod3	2.67629	2.01898	6.6608e-13	1.04627e-11	6.39209	Down
Stmn2	2.62171	1.41522	6.79556e-13	1.06599e-11	6.1548	Down
Por	-1.09274	7.21652	6.87261e-13	1.07662e-11	2.13279	Up
Rps26	1.11212	7.46003	7.06221e-13	1.10482e-11	2.16163	Down
Colgalt1	1.1699	7.58295	7.28434e-13	1.13803e-11	2.24997	Down
Mast4	-2.30795	2.06872	7.59461e-13	1.1849e-11	4.95179	Up
Lpar4	1.89766	3.08864	7.63774e-13	1.19003e-11	3.72609	Down
Morc4	1.14206	5.14853	8.02121e-13	1.24809e-11	2.20697	Down
Cfh	-1.3019	5.186	8.09639e-13	1.2581e-11	2.46554	Up
Cnn3	1.15347	8.59818	8.26242e-13	1.28217e-11	2.22448	Down
Galk1	1.08227	5.82326	8.597e-13	1.3323e-11	2.11737	Down
Rps6	1.17735	4.5899	8.73051e-13	1.35118e-11	2.26161	Down
Arhgap8	-3.1384	1.30081	8.85871e-13	1.36919e-11	8.80545	Up
Cryab	2.16414	2.4652	9.07283e-13	1.40041e-11	4.48198	Down
Vash2	1.32268	4.44797	9.81203e-13	1.51249e-11	2.5013	Down
Gbe1	-1.1552	5.81717	9.93479e-13	1.52937e-11	2.22715	Up
RGD1561897	-1.33244	5.67032	1.01017e-12	1.553e-11	2.51828	Up
S100a11	1.19467	8.48031	1.04403e-12	1.60292e-11	2.28893	Down
Mlkl	-1.16023	4.93918	1.08084e-12	1.65724e-11	2.23493	Up
Sec61a1	1.17667	8.91092	1.10337e-12	1.68955e-11	2.26054	Down
Sult5a1	2.94903	1.1444	1.16626e-12	1.78348e-11	7.7223	Down
Enpp3	1.38306	5.86955	1.27082e-12	1.94082e-11	2.6082	Down
Six5	1.22976	4.20994	1.34289e-12	2.04817e-11	2.34527	Down
Jph2	-1.04501	7.28059	1.50439e-12	2.29147e-11	2.06338	Up
Slc2a10	2.03068	3.39927	1.56325e-12	2.37799e-11	4.08597	Down
Socs2	2.21396	2.34859	1.58684e-12	2.41071e-11	4.63947	Down
Fgfrl1	1.06	5.7377	1.68913e-12	2.56274e-11	2.08493	Down
Cys1	-1.53029	3.73063	1.72382e-12	2.61193e-11	2.88844	Up
Mboat1	1.78795	3.59235	2.00683e-12	3.03678e-11	3.45325	Down
Cxxc5	1.03884	5.76476	2.04208e-12	3.08608e-11	2.05458	Down
Lmbrd1	-1.15012	6.04555	2.04845e-12	3.09166e-11	2.21932	Up
Il13ra1	-1.22666	7.81063	2.05379e-12	3.09567e-11	2.34024	Up
Ipo4	1.05355	6.72086	2.09824e-12	3.15856e-11	2.07563	Down
Gstt2	-1.16429	4.69647	2.10356e-12	3.16246e-11	2.24123	Up
F3	1.03567	5.96024	2.15268e-12	3.2321e-11	2.05006	Down
Tfrc	-1.12629	7.33639	2.19821e-12	3.29617e-11	2.18297	Up
Mgst2	-1.3278	7.23317	2.34547e-12	3.51244e-11	2.5102	Up
Hr	1.68094	4.13009	2.46678e-12	3.68932e-11	3.20636	Down
LOC691995	2.23064	1.60588	2.49745e-12	3.73037e-11	4.69342	Down
Lpin2	1.10369	5.02148	2.51786e-12	3.75599e-11	2.14903	Down
Cd302	-1.13242	6.18416	2.68128e-12	3.99462e-11	2.19227	Up
Tnfrsf19	2.85958	1.03961	2.73328e-12	4.06686e-11	7.25805	Down
Tmsb10	1.23222	8.9703	2.74525e-12	4.07942e-11	2.34928	Down
Ckap4	1.13354	8.67734	2.75788e-12	4.09292e-11	2.19397	Down
Pdlim7	1.0909	5.95239	2.98782e-12	4.42849e-11	2.13008	Down
Lmna	1.22815	9.89666	3.05699e-12	4.5252e-11	2.34267	Down
Pla2g4a	-1.17935	6.36387	3.1101e-12	4.59794e-11	2.26475	Up
Pde4b	-1.40816	6.84264	3.14169e-12	4.63871e-11	2.65398	Up
Slfn3	1.15685	4.8117	3.15305e-12	4.64954e-11	2.2297	Down
Sh3kbp1	1.36014	5.29178	3.16825e-12	4.66601e-11	2.56709	Down
Enpp4	-1.78151	3.01984	3.217e-12	4.73177e-11	3.43785	Up
Lrrc8b	-1.2314	4.17498	3.26496e-12	4.79622e-11	2.34794	Up
Fam214b	-1.06173	6.44784	3.29024e-12	4.82722e-11	2.08744	Up
Maml3	-1.53875	3.33599	3.44534e-12	5.04836e-11	2.90543	Up
Anxa8	1.30082	4.76477	3.45829e-12	5.05489e-11	2.4637	Down
Olfm2	2.75877	1.18167	3.45854e-12	5.05489e-11	6.76818	Down
Cdca3	2.9859	3.50831	3.4828e-12	5.08391e-11	7.92221	Down
Gpr98	-2.21051	2.14934	3.9977e-12	5.82817e-11	4.62837	Up
Pi15	-1.76908	4.05167	4.03908e-12	5.88108e-11	3.40835	Up
Cks1b	1.1083	5.21513	4.10968e-12	5.97636e-11	2.15592	Down
Micall2	-1.22695	5.83132	4.29865e-12	6.2433e-11	2.34072	Up
Kdm3a	-1.06926	6.68692	4.41154e-12	6.39923e-11	2.09836	Up
Ssc5d	1.08685	7.40004	4.6049e-12	6.67133e-11	2.1241	Down
Dnajc6	-1.64594	3.00483	4.63411e-12	6.70525e-11	3.12951	Up
Ccdc23	1.38068	4.46116	4.81823e-12	6.96295e-11	2.60391	Down
Hipk2	-1.45019	4.52758	4.87622e-12	7.03794e-11	2.73243	Up
Ube2ql1	2.68048	1.26652	4.88913e-12	7.04779e-11	6.41067	Down
RGD1564792	-2.04366	2.34659	5.09006e-12	7.32829e-11	4.1229	Up
AABR06003815.2	1.10417	5.22119	5.30937e-12	7.62516e-11	2.14975	Down
Vamp1	-2.75343	4.36394	5.30945e-12	7.62516e-11	6.7432	Up
Efr3b	2.57368	1.42157	5.33601e-12	7.6538e-11	5.95327	Down
Rpl27a	1.06281	7.78345	5.63465e-12	8.07135e-11	2.08899	Down
Cav1	1.21146	9.22623	5.64108e-12	8.07135e-11	2.31571	Down
Klhl13	1.16852	4.78486	5.85015e-12	8.36015e-11	2.2478	Down
Nsg1	2.28108	2.62416	5.88786e-12	8.40365e-11	4.86043	Down
Blvrb	-1.02568	5.65164	5.9161e-12	8.43355e-11	2.03592	Up
Tcf7l1	1.26533	4.64099	5.98659e-12	8.52352e-11	2.40382	Down
Armcx2	1.10154	5.77951	6.02308e-12	8.56492e-11	2.14583	Down
Adk	1.22352	6.21856	6.03468e-12	8.57087e-11	2.33517	Down
Gda	-1.16983	7.92695	6.1405e-12	8.71047e-11	2.24986	Up
Macrod1	-1.56264	3.36786	6.39208e-12	9.05623e-11	2.95395	Up
Gars	1.0804	7.68994	7.00259e-12	9.90905e-11	2.11462	Down
Rnf145	-1.02724	7.23886	7.25272e-12	1.02504e-10	2.03812	Up
Lrrc48	2.22272	2.50457	7.51279e-12	1.0605e-10	4.66772	Down
Gpd1	2.27001	2.49712	7.91608e-12	1.11607e-10	4.82326	Down
Top2a	2.85643	5.54787	8.05074e-12	1.13367e-10	7.24219	Down
Cad	1.10793	6.67012	8.16368e-12	1.14818e-10	2.15536	Down
Rab3d	1.16152	4.77476	8.20622e-12	1.15276e-10	2.23693	Down
Mmp23	1.20818	4.24948	8.24772e-12	1.15718e-10	2.31046	Down
Pqlc2	-1.30517	3.97021	8.41088e-12	1.17864e-10	2.47113	Up
Chn2	1.51856	3.32547	8.47579e-12	1.18463e-10	2.86504	Down
Sash1	-1.20973	7.16237	8.47784e-12	1.18463e-10	2.31295	Up
Car13	1.30537	4.09594	8.48432e-12	1.18463e-10	2.47147	Down
Adamtsl3	1.09961	6.91707	8.58771e-12	1.19704e-10	2.14296	Down
Aldh1l1	-1.6499	3.03339	8.59394e-12	1.19704e-10	3.13811	Up
Aspm	1.60128	3.94781	8.83303e-12	1.22886e-10	3.03413	Down
Rusc2	-1.03937	6.16458	9.0935e-12	1.26358e-10	2.05533	Up
Cobll1	-1.24747	4.38827	9.14095e-12	1.26712e-10	2.37424	Up
Recql4	2.12075	1.96579	9.15086e-12	1.26712e-10	4.3492	Down
Flrt2	-1.60252	6.32425	9.15182e-12	1.26712e-10	3.03672	Up
Prrc1	1.02473	6.35066	9.39655e-12	1.29944e-10	2.03458	Down
Srxn1	-1.70252	2.94317	9.77371e-12	1.34999e-10	3.25469	Up
Igdcc4	1.27315	4.93157	1.00032e-11	1.38003e-10	2.41688	Down
Hn1l	1.02133	5.86549	1.03806e-11	1.4304e-10	2.02979	Down
Dmrt2	1.91343	3.1929	1.07617e-11	1.48115e-10	3.76704	Down
Sntb1	1.29355	4.11033	1.1006e-11	1.51296e-10	2.45131	Down
Spc25	1.94723	2.59468	1.18744e-11	1.6304e-10	3.85633	Down
Cbx7	-1.72401	2.87785	1.2002e-11	1.64597e-10	3.30354	Up
Dlgap5	1.33889	4.43643	1.20473e-11	1.65022e-10	2.52957	Down
Plk4	1.62822	3.76461	1.21061e-11	1.65631e-10	3.09131	Down
AABR06046055.1	1.0612	5.32435	1.23831e-11	1.69222e-10	2.08667	Down
Ubl4a	1.06413	4.92724	1.25026e-11	1.70652e-10	2.09091	Down
Lgr5	1.14446	5.05812	1.25927e-11	1.7168e-10	2.21063	Down
Kdelr2	1.07658	8.17759	1.26205e-11	1.71856e-10	2.10903	Down
Aspn	1.23043	5.92356	1.29968e-11	1.76771e-10	2.34636	Down
Sned1	1.22086	8.9114	1.34405e-11	1.82592e-10	2.33085	Down
AABR06099253.1	1.14582	6.04859	1.34682e-11	1.82753e-10	2.21272	Down
Slc2a1	-1.13874	7.30588	1.38246e-11	1.87369e-10	2.20188	Up
Trim59	1.13131	4.57726	1.40006e-11	1.89532e-10	2.19057	Down
Tpm1	1.10824	8.836	1.53743e-11	2.07886e-10	2.15582	Down
Cdk4	1.1018	7.21909	1.55442e-11	2.09938e-10	2.14622	Down
Aldh3a1	-1.626	7.45668	1.56812e-11	2.11541e-10	3.08655	Up
Eif4ebp1	1.07065	6.28272	1.58594e-11	2.13695e-10	2.10038	Down
Akr7a2	-1.17534	7.24814	1.6089e-11	2.16537e-10	2.25846	Up
Arhgef25	0.975578	6.80873	1.64393e-11	2.20993e-10	1.96643	Down
Aftph	-0.979858	5.993	1.65664e-11	2.22443e-10	1.97227	Up
Sparc	1.45697	13.2089	1.73658e-11	2.32907e-10	2.74531	Down
Ror1	1.30783	3.85528	1.75654e-11	2.35311e-10	2.47569	Down
Plekha6	1.96422	2.65877	1.77053e-11	2.36911e-10	3.902	Down
Galnt15	-2.50528	1.36005	1.79397e-11	2.3977e-10	5.67759	Up
Adamts9	2.67864	5.75718	1.79651e-11	2.39833e-10	6.40251	Down
Zwint	-0.967443	6.423	1.83447e-11	2.44617e-10	1.95537	Up
Peak1	-1.43542	7.70642	1.91174e-11	2.54627e-10	2.70461	Up
Lca5	-2.01887	2.37304	1.94045e-11	2.58153e-10	4.05267	Up
Kitlg	-1.02272	7.7166	1.96838e-11	2.61569e-10	2.03175	Up
LOC100911319	1.06427	6.6388	2.07134e-11	2.74934e-10	2.09111	Down
Prtfdc1	1.12795	4.51862	2.10063e-11	2.78502e-10	2.18548	Down
Sp7	2.8963	1.10068	2.10353e-11	2.78567e-10	7.44516	Down
Aebp1	1.30621	9.87397	2.14179e-11	2.8331e-10	2.47291	Down
Shc4	-1.30398	4.09112	2.27962e-11	3.01197e-10	2.46909	Up
Fam180a	0.991233	5.65169	2.29754e-11	3.03217e-10	1.98788	Down
Slc13a3	-2.27003	1.93982	2.34037e-11	3.08518e-10	4.82332	Up
Ginm1	-1.25104	7.98562	2.34716e-11	3.09061e-10	2.38013	Up
Plekha5	-0.983446	7.31684	2.42271e-11	3.18646e-10	1.97718	Up
Cd44	-1.21373	9.84399	2.47022e-11	3.24525e-10	2.31936	Up
Pgm3	1.01077	5.36147	2.48762e-11	3.26441e-10	2.01498	Down
Lars	1.06461	7.02446	2.54692e-11	3.33843e-10	2.0916	Down
Erf	0.986679	5.82192	2.67855e-11	3.50699e-10	1.98162	Down
Mdfi	1.7734	2.42122	2.72091e-11	3.55842e-10	3.41859	Down
Nenf	1.01783	5.55231	2.83628e-11	3.70511e-10	2.02487	Down
Gdpd2	2.79557	1.12167	2.91591e-11	3.80483e-10	6.94306	Down
Nnmt	1.35598	3.6797	2.9261e-11	3.81383e-10	2.55971	Down
Pofut2	0.995821	7.5333	3.07064e-11	3.99771e-10	1.99422	Down
Ccne2	1.83135	3.25556	3.09468e-11	4.02448e-10	3.5587	Down
Hrsp12	1.09582	5.62392	3.10766e-11	4.03681e-10	2.13734	Down
Myadm	1.01868	7.96585	3.15405e-11	4.09247e-10	2.02607	Down
Orc1	2.57916	1.44319	3.19566e-11	4.14182e-10	5.97591	Down
Ccnd2	1.50202	3.48687	3.23475e-11	4.18779e-10	2.8324	Down
Gpsm1	0.98812	6.07247	3.36799e-11	4.3554e-10	1.9836	Down
Tars	1.01324	7.14315	3.57765e-11	4.62136e-10	2.01844	Down
Nr1d2	-0.978308	5.50667	3.64116e-11	4.69815e-10	1.97015	Up
Rb1	-0.994818	5.439	3.80555e-11	4.9048e-10	1.99283	Up
Sgol2	2.50108	3.38546	3.8153e-11	4.91189e-10	5.66109	Down
Meox1	-2.30023	1.79996	3.84948e-11	4.95037e-10	4.92535	Up
Dok5	1.39396	3.60437	4.03173e-11	5.17898e-10	2.628	Down
Ccnf	1.94158	2.94633	4.08907e-11	5.2468e-10	3.84125	Down
Trib2	1.01061	5.40042	4.24447e-11	5.44017e-10	2.01477	Down
Nkain1	2.3106	1.68966	4.41545e-11	5.65305e-10	4.96089	Down
Gne	1.02416	5.3627	4.72698e-11	6.0452e-10	2.03377	Down
Ctsc	1.03832	5.00615	4.91148e-11	6.27421e-10	2.05383	Down
Il1b	-2.19012	2.37474	5.21338e-11	6.65253e-10	4.56343	Up
Cdr2	1.19557	5.09344	5.25239e-11	6.69492e-10	2.29036	Down
Obsl1	1.00758	5.68673	5.32317e-11	6.77766e-10	2.01053	Down
Hnrnpa0	0.994568	5.8041	5.46589e-11	6.95172e-10	1.99248	Down
Cav3	2.51477	1.27178	5.50331e-11	6.99162e-10	5.71508	Down
Fen1	1.37956	3.55471	5.9521e-11	7.55348e-10	2.60189	Down
AABR06025587.1	-1.22292	5.60554	6.02391e-11	7.63624e-10	2.33418	Up
Shisa4	1.01827	5.55829	6.36389e-11	8.05838e-10	2.02549	Down
Lbh	1.31175	5.63178	6.43911e-11	8.14469e-10	2.48243	Down
Zfp36l1	-0.985414	6.81309	6.64871e-11	8.40063e-10	1.97988	Up
Kcnk6	1.50414	3.24395	6.75846e-11	8.52997e-10	2.83656	Down
Ttk	3.13961	2.99316	7.11763e-11	8.9735e-10	8.81283	Down
Egfl6	1.20264	5.29953	7.27853e-11	9.16635e-10	2.30161	Down
Btg1	-1.16293	9.07476	7.29371e-11	9.17547e-10	2.23912	Up
Tmem158	2.00498	2.04361	7.67304e-11	9.64217e-10	4.01383	Down
AABR06067552.1	1.79373	2.30294	7.70533e-11	9.67224e-10	3.4671	Down
Dbn1	1.04964	6.68105	7.73405e-11	9.69776e-10	2.07001	Down
Vcl	1.59934	8.6236	8.19791e-11	1.02683e-09	3.03006	Down
Tc2n	1.51121	2.99374	8.23744e-11	1.03066e-09	2.85048	Down
Nlrp3	-1.99643	2.37297	8.30849e-11	1.03843e-09	3.99012	Up
Igfbp6	0.983513	6.37921	8.37387e-11	1.04547e-09	1.97727	Down
Tgif1	-1.26164	5.93037	8.93033e-11	1.11374e-09	2.39768	Up
Tmed4	-1.15776	5.48036	9.22781e-11	1.1496e-09	2.23112	Up
Cubn	2.30963	1.76953	9.38458e-11	1.16787e-09	4.95756	Down
Glis2	0.991213	6.22593	9.73072e-11	1.20964e-09	1.98786	Down
Man1a1	-1.10054	6.11387	9.74278e-11	1.20984e-09	2.14435	Up
Tspan5	-1.04404	5.80941	1.01586e-10	1.26012e-09	2.06199	Up
Slc22a23	-1.46379	3.31823	1.02046e-10	1.26448e-09	2.75832	Up
Impdh1	0.93032	6.16828	1.02974e-10	1.27461e-09	1.9057	Down
Pnpla8	-1.01716	7.29295	1.05838e-10	1.30865e-09	2.02394	Up
Odc1	1.02647	6.36731	1.06123e-10	1.31077e-09	2.03704	Down
Rps7	1.06368	8.47136	1.06669e-10	1.31611e-09	2.09025	Down
Wbp1l	-1.05645	8.11209	1.08669e-10	1.33937e-09	2.0798	Up
Sowahc	-1.10302	4.65218	1.09791e-10	1.35175e-09	2.14803	Up
Nkd1	1.3203	3.98418	1.12464e-10	1.38319e-09	2.49718	Down
Tmem35	2.42531	1.46926	1.14677e-10	1.40718e-09	5.37145	Down
Has2	1.13379	7.94722	1.14693e-10	1.40718e-09	2.19434	Down
Arhgef3	1.39375	4.77419	1.1478e-10	1.40718e-09	2.62761	Down
Hjurp	2.75709	2.66804	1.14911e-10	1.40729e-09	6.7603	Down
Abl2	-1.17997	4.65718	1.18696e-10	1.45211e-09	2.26572	Up
Nr4a2	-1.59561	5.88599	1.19554e-10	1.46106e-09	3.02222	Up
Rpl6	0.988631	7.9419	1.19818e-10	1.46274e-09	1.9843	Down
Lap3	1.03572	7.03721	1.24213e-10	1.5148e-09	2.05013	Down
Sez6l	-1.69344	3.44554	1.27217e-10	1.54979e-09	3.23427	Up
Rhbdf2	-1.33439	3.85552	1.33624e-10	1.62613e-09	2.52169	Up
Adipoq	3.23749	1.22374	1.37755e-10	1.67464e-09	9.43153	Down
Smurf2	-1.00708	7.23089	1.41356e-10	1.71661e-09	2.00984	Up
Itgb8	-1.49879	3.99862	1.48837e-10	1.80557e-09	2.82606	Up
Gpr124	1.41372	6.80959	1.49692e-10	1.81404e-09	2.66422	Down
Cenpw	2.32706	2.07807	1.50117e-10	1.81728e-09	5.01781	Down
Kpna2	1.04609	4.74616	1.51524e-10	1.8324e-09	2.06493	Down
Cgrrf1	-1.02313	5.20273	1.58551e-10	1.91537e-09	2.03232	Up
Synm	1.47044	5.2637	1.59132e-10	1.9188e-09	2.77107	Down
Cdkn2aipnl	-1.07641	5.34621	1.59167e-10	1.9188e-09	2.10878	Up
Pld1	-1.07708	7.32894	1.79371e-10	2.16012e-09	2.10977	Up
Tbc1d2	-1.45838	3.19142	1.85254e-10	2.22864e-09	2.748	Up
Recql	0.939148	5.51679	1.87413e-10	2.25227e-09	1.9174	Down
Ptprd	1.38259	5.86124	1.89399e-10	2.27377e-09	2.60737	Down
Clcf1	-1.14142	6.01931	1.90159e-10	2.28053e-09	2.20599	Up
Fth1	-1.6934	12.0673	2.03215e-10	2.43458e-09	3.23418	Up
Cercam	0.935449	5.5413	2.06886e-10	2.476e-09	1.91249	Down
Tnfsf13	-1.79146	3.0132	2.11452e-10	2.52802e-09	3.46165	Up
Cd93	-2.48598	1.98008	2.13765e-10	2.55303e-09	5.60215	Up
Rpl37	0.983695	7.26024	2.24121e-10	2.67396e-09	1.97752	Down
C1qtnf6	1.03118	6.8714	2.34975e-10	2.80057e-09	2.0437	Down
Chl1	2.42973	2.43924	2.39232e-10	2.84837e-09	5.38794	Down
Phyhd1	-1.07555	5.72393	2.41513e-10	2.87257e-09	2.10752	Up
Trim7	-1.76297	2.67861	2.5771e-10	3.06206e-09	3.39395	Up
Mki67	2.62895	5.69126	2.62773e-10	3.11902e-09	6.18574	Down
Ppp1r2	-0.940532	5.6348	2.69483e-10	3.19538e-09	1.91924	Up
Zdhhc9	0.986026	5.08483	2.77042e-10	3.28164e-09	1.98072	Down
Rps20	1.04096	7.82102	2.86527e-10	3.38924e-09	2.0576	Down
Atp6v1d	-0.930142	6.84146	2.86812e-10	3.38924e-09	1.90546	Up
Ednrb	-2.25679	4.95349	2.87005e-10	3.38924e-09	4.77927	Up
Deptor	1.58376	3.55098	2.90748e-10	3.42993e-09	2.9975	Down
Kntc1	1.40679	3.96604	3.00798e-10	3.54487e-09	2.65147	Down
Gabarapl2	-0.999586	5.85109	3.01348e-10	3.54775e-09	1.99943	Up
LOC290595	2.15022	1.86524	3.0254e-10	3.55816e-09	4.43897	Down
Map4k4	-1.10389	8.71738	3.05689e-10	3.59154e-09	2.14933	Up
Col9a3	1.85031	4.04273	3.1168e-10	3.65821e-09	3.60577	Down
Mcm10	2.01768	2.43567	3.15704e-10	3.70168e-09	4.04932	Down
Kera	1.1747	4.45504	3.18048e-10	3.72539e-09	2.25746	Down
Adipor2	-0.983636	6.70157	3.25106e-10	3.8042e-09	1.97744	Up
Angptl1	2.14437	2.64322	3.26768e-10	3.81978e-09	4.42099	Down
Adm	-1.19313	5.80577	3.42336e-10	3.99773e-09	2.28649	Up
Elmod1	-1.82146	2.32968	3.45772e-10	4.03377e-09	3.53438	Up
Prdx5	-1.60151	9.532	3.55054e-10	4.13788e-09	3.03461	Up
Itga2	-1.86736	4.31182	3.60798e-10	4.20059e-09	3.64865	Up
Cpm	-1.38826	5.98949	3.69939e-10	4.30269e-09	2.61763	Up
Rnf149	-0.937241	7.05135	3.77578e-10	4.38711e-09	1.91486	Up
Tcof1	0.915122	6.238	3.78959e-10	4.39874e-09	1.88573	Down
Col12a1	1.34455	10.8126	3.7995e-10	4.40582e-09	2.53952	Down
Dlk2	2.04396	2.5569	3.80642e-10	4.40685e-09	4.12376	Down
Adamts2	0.912877	7.10087	3.80801e-10	4.40685e-09	1.8828	Down
Ptpn7	2.41665	1.83167	3.8757e-10	4.4807e-09	5.3393	Down
Tmem62	-1.23023	4.4512	4.09151e-10	4.72547e-09	2.34605	Up
Ttc7a	-1.0332	7.74152	4.09833e-10	4.72862e-09	2.04656	Up
Cd82	-1.05554	8.14067	4.19005e-10	4.82963e-09	2.07849	Up
Slit2	-1.12835	6.99217	4.21889e-10	4.85802e-09	2.18609	Up
Plekhg2	1.05867	5.80151	4.24851e-10	4.88726e-09	2.083	Down
Ogdhl	1.60687	2.86779	4.28411e-10	4.92332e-09	3.0459	Down
Eaf1	-0.937463	6.26051	4.3795e-10	5.02794e-09	1.91516	Up
Leprel2	0.95638	7.93614	4.39973e-10	5.04615e-09	1.94044	Down
Ch25h	-2.50399	2.95077	4.50975e-10	5.16568e-09	5.67252	Up
Usp20	-0.982376	6.08105	4.51288e-10	5.16568e-09	1.97572	Up
Ndrg4	0.965203	5.69537	4.59175e-10	5.25076e-09	1.95234	Down
Hyal1	-1.25039	3.795	4.6706e-10	5.33565e-09	2.37905	Up
Fam109b	1.13397	4.07915	4.73928e-10	5.40877e-09	2.19462	Down
Jmjd8	0.916253	5.64974	4.82991e-10	5.50677e-09	1.88721	Down
Tap1	-0.94252	5.53898	4.8544e-10	5.52923e-09	1.92188	Up
Pax1	2.07264	1.58139	4.96739e-10	5.65236e-09	4.20657	Down
Jhdm1d	-1.44835	4.2638	5.21412e-10	5.92728e-09	2.72895	Up
Car9	-0.931654	6.35808	5.39448e-10	6.12629e-09	1.90746	Up
Il1rn	0.927267	5.53654	5.50079e-10	6.24088e-09	1.90167	Down
Prrg4	-2.66875	1.23565	5.60764e-10	6.35588e-09	6.3588	Up
Kif4a	2.79177	3.36595	5.67284e-10	6.42348e-09	6.92479	Down
Grb10	1.14134	8.46259	6.11727e-10	6.91994e-09	2.20585	Down
Fzd2	0.914665	6.14299	6.15881e-10	6.96011e-09	1.88513	Down
Ncapd2	0.967407	5.07769	6.26785e-10	7.07642e-09	1.95532	Down
Arfgap1	0.899958	6.41594	6.30893e-10	7.11586e-09	1.86601	Down
Usp45	-1.12602	5.23742	6.4126e-10	7.22574e-09	2.18256	Up
Rgs16	1.76315	2.48204	6.76964e-10	7.62062e-09	3.39439	Down
Pkmyt1	1.84069	2.32602	6.80114e-10	7.64863e-09	3.58182	Down
Kif23	2.85307	4.42562	6.86847e-10	7.71684e-09	7.22535	Down
Stc1	-1.94656	7.0645	6.98954e-10	7.84525e-09	3.85454	Up
Glipr2	1.17774	4.20833	7.0729e-10	7.93112e-09	2.26222	Down
Smim3	-0.902881	6.17521	7.08354e-10	7.93535e-09	1.8698	Up
Spp1	-1.25817	9.95002	7.1654e-10	8.01928e-09	2.39192	Up
Zdhhc2	1.22385	3.81571	7.3355e-10	8.20171e-09	2.33569	Down
Npc1	-0.937184	6.26952	7.34573e-10	8.20521e-09	1.91479	Up
Gm2a	0.946926	7.70426	7.3551e-10	8.20775e-09	1.92776	Down
Rpl15	0.965757	8.15524	7.39651e-10	8.24579e-09	1.95309	Down
Emd	0.940351	5.3022	7.40345e-10	8.24579e-09	1.91899	Down
Ccnb2	2.85415	3.24811	7.50829e-10	8.35451e-09	7.23075	Down
Melk	1.7803	2.69291	7.72754e-10	8.5902e-09	3.43497	Down
Palld	1.10581	6.73501	7.76902e-10	8.62802e-09	2.1522	Down
Serpinf1	1.07141	9.81859	7.89235e-10	8.75657e-09	2.10148	Down
Plekhf1	1.15343	4.80308	7.9801e-10	8.84544e-09	2.22442	Down
Pf4	-1.95594	2.27667	8.42865e-10	9.33368e-09	3.87968	Up
Ehd2	0.937278	7.70492	8.47636e-10	9.37753e-09	1.91491	Down
Nucb1	-1.0546	9.71333	8.57248e-10	9.4748e-09	2.07714	Up
Cenpf	3.07732	4.76515	8.74004e-10	9.65077e-09	8.44045	Down
Mcm2	0.963722	5.60736	8.77892e-10	9.68446e-09	1.95034	Down
Ly96	-1.21636	3.72668	8.8872e-10	9.79456e-09	2.3236	Up
Hspb7	1.61441	3.43237	9.19259e-10	1.01215e-08	3.06186	Down
Bcl2l1	-0.931371	5.2316	9.3002e-10	1.02302e-08	1.90709	Up
Kcnn3	-2.40839	0.929924	9.4869e-10	1.04257e-08	5.30881	Up
Ppa1	0.900059	5.74654	9.76925e-10	1.07258e-08	1.86614	Down
St5	1.00401	6.62776	9.80799e-10	1.07581e-08	2.00556	Down
Fam83h	-1.29663	3.57396	9.87051e-10	1.08164e-08	2.45655	Up
Rbm38	-2.00715	2.63388	9.96778e-10	1.09126e-08	4.01986	Up
Il17d	1.65245	2.65175	1.00071e-09	1.09453e-08	3.14368	Down
Arid3a	-1.33044	3.61122	1.0246e-09	1.1196e-08	2.51479	Up
Tor4a	-1.15144	4.41319	1.0961e-09	1.19661e-08	2.22135	Up
Usp32	-0.978811	6.0972	1.11789e-09	1.21923e-08	1.97084	Up
Notch2	-1.2125	9.11314	1.12916e-09	1.2288e-08	2.31738	Up
Pik3r1	-0.993326	6.94869	1.12921e-09	1.2288e-08	1.99077	Up
Wdr45	-0.947735	5.20957	1.12984e-09	1.2288e-08	1.92884	Up
Rps16	1.0188	8.70178	1.16861e-09	1.26976e-08	2.02623	Down
Ppib	0.996824	9.1309	1.19401e-09	1.29615e-08	1.9956	Down
Myo7b	-1.70139	3.07778	1.24488e-09	1.3501e-08	3.25213	Up
Syt11	-1.29267	3.85089	1.26239e-09	1.3678e-08	2.44981	Up
Traf3	-0.931438	5.77433	1.26648e-09	1.37095e-08	1.90718	Up
Npm1	0.992098	8.81549	1.28588e-09	1.39065e-08	1.98907	Down
Cfd	1.88047	2.28976	1.30163e-09	1.40637e-08	3.68195	Down
Ndc80	1.98261	3.41434	1.33954e-09	1.44598e-08	3.95207	Down
Fv1	1.01671	4.971	1.35769e-09	1.46421e-08	2.0233	Down
Mtmr10	-0.894963	5.73321	1.37816e-09	1.48489e-08	1.85956	Up
Enpp1	1.18452	7.72569	1.40376e-09	1.51106e-08	2.27288	Down
Osgin1	-1.5281	2.85919	1.41333e-09	1.51995e-08	2.88405	Up
RGD1565131	0.921354	5.35925	1.44374e-09	1.55121e-08	1.89389	Down
Dbp	-1.24394	5.37114	1.47693e-09	1.58509e-08	2.36845	Up
Lcp1	1.41523	3.78038	1.47801e-09	1.58509e-08	2.66702	Down
Gpr85	-2.85606	0.996486	1.47994e-09	1.58569e-08	7.24036	Up
Ppip5k1	-1.15505	4.10789	1.54241e-09	1.65109e-08	2.22692	Up
LOC100362640	0.944954	8.23675	1.54581e-09	1.6532e-08	1.92513	Down
Anln	2.50937	4.38517	1.56605e-09	1.6733e-08	5.69372	Down
Nradd	1.04173	4.61583	1.5867e-09	1.6938e-08	2.0587	Down
Abca9	1.55827	4.04502	1.64865e-09	1.75831e-08	2.945	Down
Nadk	-0.875473	7.07158	1.70893e-09	1.82092e-08	1.83461	Up
Arhgef28	1.72377	2.28135	1.76512e-09	1.87905e-08	3.30298	Down
Parvb	-1.11737	4.05721	1.80834e-09	1.92329e-08	2.16952	Up
Pltp	0.928135	5.67102	1.81533e-09	1.92896e-08	1.90281	Down
Slc35a2	0.928977	5.41142	1.83252e-09	1.94543e-08	1.90393	Down
Rps11	0.976774	8.72007	1.86832e-09	1.98041e-08	1.96806	Down
Ubr7	0.884055	5.47974	1.86889e-09	1.98041e-08	1.84556	Down
Ahi1	-1.01503	5.09737	1.876e-09	1.98612e-08	2.02094	Up
Il11ra1	0.893984	6.59659	1.89247e-09	2.00173e-08	1.8583	Down
Erap1	0.869467	6.63521	2.08228e-09	2.20048e-08	1.82699	Down
Tjp2	1.10801	4.11518	2.18911e-09	2.31126e-08	2.15548	Down
Mxi1	-0.939676	6.01022	2.3213e-09	2.44859e-08	1.9181	Up
Mcm4	0.872512	5.60716	2.37612e-09	2.50413e-08	1.83085	Down
Omd	2.39125	0.874345	2.41849e-09	2.54646e-08	5.2461	Down
Copg1	0.966177	8.32987	2.45156e-09	2.57893e-08	1.95366	Down
Aars	1.07207	8.28369	2.47751e-09	2.60387e-08	2.10245	Down
Adam19	1.00238	6.75577	2.48286e-09	2.60711e-08	2.0033	Down
Tmem159	-0.872307	5.71111	2.53901e-09	2.66366e-08	1.83059	Up
Secisbp2l	-1.16028	6.9959	2.55643e-09	2.6795e-08	2.23501	Up
RGD1561849	-1.76593	2.12387	2.56055e-09	2.68138e-08	3.40093	Up
Zfp521	0.923407	6.97071	2.60645e-09	2.72699e-08	1.89659	Down
Cox17	-1.09742	4.38725	2.78235e-09	2.90838e-08	2.13971	Up
Sqstm1	-0.993586	9.12685	2.80496e-09	2.92937e-08	1.99113	Up
Rbm33	-0.95447	5.89614	2.81082e-09	2.93285e-08	1.93787	Up
Impdh2	1.02582	7.47879	2.95981e-09	3.08551e-08	2.03612	Down
Ankrd12	-1.18802	6.7349	3.04975e-09	3.17641e-08	2.2784	Up
Plscr3	0.852957	5.92132	3.05776e-09	3.18189e-08	1.8062	Down
Fam98a	0.867501	6.55197	3.0617e-09	3.18313e-08	1.8245	Down
Akr1c14	-2.00314	2.04903	3.14077e-09	3.2624e-08	4.00871	Up
Smpd1	-1.24262	8.59505	3.20508e-09	3.32621e-08	2.36627	Up
Ophn1	1.20781	4.89111	3.31456e-09	3.43674e-08	2.30986	Down
Ero1lb	-1.42586	2.97683	3.33066e-09	3.45034e-08	2.68675	Up
Serpine2	-1.15021	11.3358	3.37155e-09	3.48957e-08	2.21946	Up
Tcf3	0.871541	6.19197	3.41551e-09	3.5319e-08	1.82962	Down
Anlnl1	2.6972	1.39742	3.60079e-09	3.71981e-08	6.48543	Down
Zc3h12c	-1.46499	3.77819	3.60366e-09	3.71981e-08	2.76061	Up
Mgat3	1.75485	2.71331	3.73002e-09	3.84681e-08	3.37491	Down
Chdh	1.09	4.24483	3.73448e-09	3.84798e-08	2.12874	Down
C1qtnf2	1.12024	5.20907	3.75724e-09	3.86798e-08	2.17383	Down
Mt2A	-2.20515	6.74779	3.84045e-09	3.95013e-08	4.61122	Up
Birc5	2.3101	2.39156	3.90239e-09	4.01027e-08	4.95919	Down
Vars	0.91228	6.79398	4.0003e-09	4.10723e-08	1.88202	Down
Cmtm3	0.891455	6.16652	4.04462e-09	4.14905e-08	1.85505	Down
Serpine1	1.07552	10.2553	4.14898e-09	4.25234e-08	2.10749	Down
Pbx3	0.887534	5.26342	4.43222e-09	4.53861e-08	1.85001	Down
Col15a1	0.985296	7.18353	4.44912e-09	4.55189e-08	1.97972	Down
Stil	1.7046	2.56191	4.48888e-09	4.5885e-08	3.25939	Down
AABR06014093.1	1.09291	5.17576	4.5521e-09	4.64901e-08	2.13304	Down
Slc25a27	-1.77869	1.90819	4.73963e-09	4.83626e-08	3.43114	Up
Serf2	0.9366	8.30212	4.81516e-09	4.909e-08	1.91401	Down
Lmbrd2	-1.15182	4.83679	4.94452e-09	5.03644e-08	2.22194	Up
Kif1b	-0.966438	9.31807	4.95828e-09	5.04601e-08	1.95401	Up
Golt1b	0.887382	5.1515	4.97512e-09	5.0587e-08	1.84982	Down
Znrf2	-0.882577	5.75623	4.997e-09	5.07647e-08	1.84367	Up
Kremen1	-1.27421	5.1921	5.00911e-09	5.08431e-08	2.41866	Up
Gpt2	1.30237	3.41211	5.01664e-09	5.08668e-08	2.46634	Down
Fancd2	1.23905	3.47752	5.02024e-09	5.08668e-08	2.36043	Down
Rpl5	0.942088	8.86858	5.11533e-09	5.17849e-08	1.92131	Down
Cep41	1.24323	3.39306	5.12155e-09	5.18025e-08	2.36727	Down
Napb	-2.11671	1.20704	5.19958e-09	5.25458e-08	4.33704	Up
Nars	0.906675	7.76721	5.2074e-09	5.25788e-08	1.87472	Down
Grk5	-0.880742	5.52951	5.2929e-09	5.33955e-08	1.84132	Up
Pkp1	1.47942	4.35403	5.29942e-09	5.34147e-08	2.78836	Down
Ccdc74a	2.29196	1.00075	5.38932e-09	5.42735e-08	4.8972	Down
Prx	1.39615	3.49141	5.39825e-09	5.4316e-08	2.63199	Down
Arl2bp	0.842934	6.8048	5.47778e-09	5.50683e-08	1.79369	Down
Zmiz1	-0.96144	8.24483	5.532e-09	5.55652e-08	1.94725	Up
Lvrn	1.51231	2.91636	5.56438e-09	5.58418e-08	2.85266	Down
Gulp1	0.910343	6.26856	5.71259e-09	5.72795e-08	1.87949	Down
Rpl4	0.996662	9.51287	5.72765e-09	5.73808e-08	1.99538	Down
Pink1	-0.986135	4.36449	5.79055e-09	5.79607e-08	1.98087	Up
Cpt1c	-0.943626	5.33194	5.80472e-09	5.80522e-08	1.92336	Up
Osr2	1.95937	1.96688	5.9923e-09	5.98764e-08	3.88893	Down
Depdc1b	3.11274	0.909232	6.01e-09	5.99763e-08	8.65024	Down
Gclm	-1.02514	4.34887	6.01268e-09	5.99763e-08	2.03516	Up
Rnf213	-0.918905	5.70891	6.05245e-09	6.0321e-08	1.89068	Up
Scn2b	2.19778	1.71508	6.06937e-09	6.04191e-08	4.58773	Down
Rfc3	1.13884	3.80067	6.07275e-09	6.04191e-08	2.20205	Down
Asf1b	1.97625	2.77578	6.11022e-09	6.07136e-08	3.9347	Down
Esrra	-0.901396	6.03639	6.11285e-09	6.07136e-08	1.86787	Up
C1galt1c1	-0.951241	4.87412	6.11933e-09	6.07258e-08	1.93354	Up
Cd59	0.866525	5.58011	6.15726e-09	6.10498e-08	1.82327	Down
Adam23	1.59113	4.5626	6.33997e-09	6.28076e-08	3.01285	Down
Cped1	1.13402	3.92621	6.37073e-09	6.30582e-08	2.19469	Down
Crem	-1.14303	4.58148	6.46489e-09	6.39355e-08	2.20844	Up
Pde5a	-1.50747	3.45311	6.49388e-09	6.41673e-08	2.84312	Up
Fau	0.887248	7.50434	6.55807e-09	6.47463e-08	1.84965	Down
Ifi27	-0.873884	7.32545	6.7136e-09	6.62252e-08	1.83259	Up
AABR06026863.1	-2.09476	1.14767	6.91616e-09	6.81652e-08	4.27155	Up
Mex3b	1.30691	4.60639	6.94082e-09	6.835e-08	2.47411	Down
Npm3	1.27661	4.25394	7.0687e-09	6.955e-08	2.42268	Down
Atp6v0a1	-0.853878	6.66639	7.13149e-09	7.01082e-08	1.80735	Up
Dctd	0.974371	4.51576	7.18351e-09	7.05595e-08	1.96478	Down
Cenph	2.14622	1.39538	7.30993e-09	7.17403e-08	4.42667	Down
Aurka	1.6081	3.22808	7.35771e-09	7.21479e-08	3.04851	Down
Casp12	1.29771	3.69302	7.36731e-09	7.21809e-08	2.45839	Down
Snta1	0.882773	5.4238	7.41733e-09	7.26095e-08	1.84392	Down
Rnf19b	-0.914552	6.54667	7.44013e-09	7.27711e-08	1.88498	Up
Map3k7cl	-1.34804	3.19263	7.44963e-09	7.28024e-08	2.54567	Up
Lztr1	0.826935	6.22412	7.80269e-09	7.61479e-08	1.77391	Down
Arf5	0.856933	7.18508	7.8124e-09	7.61479e-08	1.81118	Down
Parpbp	2.28119	2.92029	7.81508e-09	7.61479e-08	4.86077	Down
RGD1561149	-1.33772	3.60452	7.81831e-09	7.61479e-08	2.52752	Up
Scarb1	1.00938	4.72334	7.84706e-09	7.63635e-08	2.01305	Down
Snrk	-0.902636	5.19325	7.85804e-09	7.6406e-08	1.86948	Up
Lmnb2	1.01572	4.21548	7.88498e-09	7.66036e-08	2.02191	Down
Erp29	0.824485	6.2456	7.95736e-09	7.72418e-08	1.7709	Down
Rcan2	-1.07672	4.03886	8.00361e-09	7.76256e-08	2.10924	Up
Cxcr7	-0.957216	6.39354	8.0263e-09	7.77483e-08	1.94156	Up
Arhgap28	0.945878	6.29565	8.02971e-09	7.77483e-08	1.92636	Down
Tmpo	0.876033	5.17803	8.21272e-09	7.94538e-08	1.83532	Down
Aga	0.827754	6.25231	8.38174e-09	8.10212e-08	1.77492	Down
Tmem47	0.923604	7.82667	8.42917e-09	8.14116e-08	1.89685	Down
Samd5	1.90922	2.15633	8.71144e-09	8.40676e-08	3.75606	Down
Eno3	1.03325	4.55282	8.72095e-09	8.40892e-08	2.04662	Down
Kif11	2.24482	4.24564	8.92523e-09	8.59652e-08	4.73978	Down
Entpd4	-0.891501	5.2399	8.93039e-09	8.59652e-08	1.85511	Up
Ppl	-1.16819	5.1598	9.08944e-09	8.74235e-08	2.2473	Up
AABR06042108.1	-1.50723	3.07601	9.15441e-09	8.79752e-08	2.84264	Up
Ttc39b	-1.05718	5.73236	9.16641e-09	8.80173e-08	2.08087	Up
Xylt1	-1.30635	5.33427	9.38337e-09	9.00258e-08	2.47315	Up
Pknox2	1.33783	3.21076	9.58145e-09	9.185e-08	2.52771	Down
Sorbs2	2.821	0.849526	9.79336e-09	9.38036e-08	7.0665	Down
Zswim6	-0.962925	4.63692	1.00441e-08	9.61259e-08	1.94926	Up
Cyp39a1	-1.78545	2.08072	1.01072e-08	9.66497e-08	3.44726	Up
RGD1559896	0.851437	7.51278	1.06825e-08	1.02067e-07	1.8043	Down
Ada	1.15163	3.65999	1.07704e-08	1.02821e-07	2.22165	Down
Acot7	-0.869841	5.64039	1.07953e-08	1.02974e-07	1.82746	Up
Tgfb1i1	0.877056	6.7216	1.0816e-08	1.03087e-07	1.83662	Down
Abcg1	-1.89833	2.38292	1.1193e-08	1.06591e-07	3.72782	Up
Aff3	1.04589	5.20989	1.12088e-08	1.06654e-07	2.06464	Down
Hmga2	-1.67886	2.035	1.13373e-08	1.07788e-07	3.20176	Up
Plscr1	-1.47211	2.65796	1.14936e-08	1.09184e-07	2.77427	Up
Htra3	0.919379	4.7805	1.18558e-08	1.12533e-07	1.8913	Down
Nrep	1.40073	3.03913	1.19246e-08	1.13093e-07	2.64036	Down
Nbl1	-1.11152	9.73402	1.20311e-08	1.1401e-07	2.16073	Up
Chic2	-0.876884	5.16614	1.21679e-08	1.15211e-07	1.83641	Up
Chst15	-1.50867	3.57208	1.23029e-08	1.16394e-07	2.84549	Up
Anpep	0.986497	9.13336	1.243e-08	1.17501e-07	1.98137	Down
Stom	0.907917	4.85176	1.24454e-08	1.1755e-07	1.87633	Down
Ifitm1	2.00112	1.68123	1.24589e-08	1.17581e-07	4.00311	Down
Acot3	-1.06099	3.9781	1.24769e-08	1.17655e-07	2.08637	Up
Ninj1	-0.945489	6.62889	1.24968e-08	1.17747e-07	1.92584	Up
Osr1	1.54533	2.75201	1.2526e-08	1.17926e-07	2.91871	Down
Tspan6	0.846929	7.3148	1.26028e-08	1.18552e-07	1.79867	Down
Slc39a14	-1.63004	9.36707	1.27398e-08	1.19744e-07	3.09521	Up
Loxl3	0.856461	7.4056	1.28725e-08	1.20893e-07	1.81059	Down
LOC100363048	0.83003	5.90085	1.32574e-08	1.24406e-07	1.77772	Down
Phka1	-0.890312	5.55771	1.35588e-08	1.27131e-07	1.85358	Up
Tcf7	1.09843	4.04434	1.36623e-08	1.27998e-07	2.14122	Down
Plekhg3	0.918763	5.32288	1.46267e-08	1.36923e-07	1.89049	Down
Gp1bb	0.82919	5.63583	1.47126e-08	1.37615e-07	1.77669	Down
Rpsa	1.06802	10.2241	1.47327e-08	1.37692e-07	2.09655	Down
Ssr1	0.909268	8.31508	1.48131e-08	1.38331e-07	1.87809	Down
Dysf	0.927739	4.74075	1.49071e-08	1.39097e-07	1.90229	Down
Eln	0.852171	7.16585	1.50878e-08	1.40669e-07	1.80522	Down
Thbd	-1.9092	3.60205	1.52852e-08	1.42395e-07	3.756	Up
Ercc6l	2.15936	2.12033	1.55843e-08	1.45065e-07	4.46715	Down
Mgarp	-1.27816	3.27167	1.58175e-08	1.47117e-07	2.42529	Up
Ppapdc1b	0.941231	5.65437	1.58529e-08	1.47327e-07	1.92017	Down
Pcdh18	0.983058	5.81684	1.65359e-08	1.53552e-07	1.97665	Down
Fuca2	1.03622	4.40502	1.6587e-08	1.53903e-07	2.05085	Down
Rps28	0.913354	6.50819	1.66548e-08	1.54407e-07	1.88342	Down
Sfrp1	1.16302	4.42065	1.66901e-08	1.5461e-07	2.23925	Down
Glrx3	-0.804663	6.85848	1.67539e-08	1.55077e-07	1.74674	Up
Rpl17	0.886436	7.94802	1.72018e-08	1.59096e-07	1.8486	Down
Npdc1	0.989254	5.86068	1.72286e-08	1.59217e-07	1.98516	Down
Ect2	2.73695	3.99725	1.74133e-08	1.60795e-07	6.6666	Down
Nuf2	2.06197	3.54258	1.80545e-08	1.66583e-07	4.17555	Down
Insc	2.0514	1.17504	1.81255e-08	1.67105e-07	4.14509	Down
Afap1l2	2.27223	1.78955	1.82811e-08	1.68404e-07	4.83068	Down
Phip	-1.50851	6.2163	1.85606e-08	1.70843e-07	2.84516	Up
Fhl2	0.832028	5.69046	1.92038e-08	1.76623e-07	1.78019	Down
Psmd10	-1.34449	2.95011	1.92343e-08	1.76701e-07	2.5394	Up
Ypel3	-0.869392	6.01623	1.92429e-08	1.76701e-07	1.82689	Up
Antxr2	-0.906617	6.06256	1.9809e-08	1.81756e-07	1.87464	Up
Exo1	2.38705	1.34204	1.99524e-08	1.82926e-07	5.23087	Down
Adora2b	-1.18226	4.11492	1.99851e-08	1.83081e-07	2.26933	Up
Thyn1	-1.36218	3.80282	2.00142e-08	1.83202e-07	2.57073	Up
B4galnt1	1.46099	2.62115	2.00435e-08	1.83325e-07	2.75298	Down
Cit	1.87063	4.04497	2.01855e-08	1.84478e-07	3.65692	Down
Entpd5	-1.10229	4.58961	2.02973e-08	1.85353e-07	2.14695	Up
Atp8b2	0.877336	7.15358	2.0489e-08	1.86956e-07	1.83698	Down
Rpl14	0.90922	8.35596	2.07142e-08	1.88862e-07	1.87803	Down
Atp2b1	-0.938805	7.14508	2.07862e-08	1.89369e-07	1.91694	Up
Fam46a	0.889588	6.03108	2.08354e-08	1.89521e-07	1.85265	Down
Kif2c	3.12254	3.20022	2.08357e-08	1.89521e-07	8.70918	Down
Asap1	-1.03337	7.56268	2.12095e-08	1.9277e-07	2.0468	Up
Kdelc2	0.828768	7.44348	2.13784e-08	1.94152e-07	1.77617	Down
C4b	2.10915	1.28303	2.14553e-08	1.94697e-07	4.31436	Down
Epb4.1	-0.839604	5.33991	2.2296e-08	2.02168e-07	1.78956	Up
Enoph1	0.904819	4.67201	2.234e-08	2.02408e-07	1.87231	Down
Bicd1	-1.00633	5.39111	2.24019e-08	2.0281e-07	2.0088	Up
Slco3a1	-1.0784	4.71742	2.2819e-08	2.06425e-07	2.1117	Up
Ppp1r10	-0.834428	5.99579	2.30325e-08	2.08193e-07	1.78315	Up
Depdc1	2.82445	1.91488	2.34117e-08	2.11455e-07	7.08345	Down
Pdcd4	0.810464	6.57245	2.38047e-08	2.14837e-07	1.75377	Down
Vps13c	-0.926741	7.67202	2.40851e-08	2.17198e-07	1.90098	Up
Jag1	1.13576	4.52088	2.48891e-08	2.24274e-07	2.19734	Down
Kmt2e	-1.01643	8.26369	2.49287e-08	2.24456e-07	2.0229	Up
Tmem245	-0.952048	4.8581	2.52878e-08	2.27512e-07	1.93462	Up
Hspa2	1.01136	4.34102	2.53369e-08	2.27776e-07	2.01581	Down
Kif20b	1.78501	3.49361	2.54193e-08	2.28339e-07	3.44622	Down
Tcfl5	2.02156	1.03419	2.60601e-08	2.33914e-07	4.06024	Down
Alx4	1.79347	1.55991	2.65424e-08	2.38058e-07	3.46647	Down
Ppap2b	-1.00759	8.2716	2.66301e-08	2.3866e-07	2.01055	Up
Fgfr3	1.43747	3.59793	2.73524e-08	2.44943e-07	2.70846	Down
Kansl1l	-1.01394	4.65963	2.75193e-08	2.46246e-07	2.01941	Up
Herpud1	1.07962	6.46102	2.76304e-08	2.4705e-07	2.11348	Down
Arhgap17	-0.825218	6.65328	2.77959e-08	2.48335e-07	1.7718	Up
Epn2	-0.807053	6.87687	2.78172e-08	2.48335e-07	1.74963	Up
Snd1	0.872972	8.32684	2.81849e-08	2.51424e-07	1.83143	Down
Rps15	0.894755	8.16354	2.84342e-08	2.53452e-07	1.85929	Down
Ltbp2	-1.03052	10.5649	2.8784e-08	2.56373e-07	2.04276	Up
Rps21	0.854545	7.27333	2.88158e-08	2.56459e-07	1.80819	Down
Nusap1	2.48326	3.7793	2.97068e-08	2.64185e-07	5.59159	Down
Xrcc5	0.840882	5.33852	3.00164e-08	2.66733e-07	1.79114	Down
Fchsd2	-0.939901	5.79263	3.04018e-08	2.6995e-07	1.9184	Up
Tenm3	0.902406	6.1924	3.29548e-08	2.92395e-07	1.86918	Down
Farp2	0.803935	5.50977	3.34075e-08	2.96184e-07	1.74586	Down
Sec13	0.797652	7.05884	3.46373e-08	3.06852e-07	1.73827	Down
Tmem63a	-0.79315	6.08771	3.47235e-08	3.0738e-07	1.73285	Up
Tead2	1.67738	1.88235	3.50662e-08	3.10177e-07	3.19846	Down
Clmp	-0.980297	9.19713	3.61902e-08	3.19874e-07	1.97287	Up
Mfap3l	-1.1226	4.83851	3.64876e-08	3.22107e-07	2.17739	Up
Rps25	0.832298	7.52879	3.64986e-08	3.22107e-07	1.78052	Down
Herc4	-0.864886	6.20837	3.66908e-08	3.23556e-07	1.8212	Up
Psph	1.27099	3.30016	3.67277e-08	3.23634e-07	2.41327	Down
Fstl3	-0.936149	4.60463	3.68246e-08	3.24157e-07	1.91341	Up
Ube2e3	0.814891	6.18878	3.68431e-08	3.24157e-07	1.75916	Down
Rps13	0.848872	7.63205	3.69203e-08	3.2459e-07	1.80109	Down
Itga9	1.2072	3.55262	3.78646e-08	3.32486e-07	2.3089	Down
Cd99	0.840905	6.51089	3.7876e-08	3.32486e-07	1.79117	Down
Slc48a1	-0.803218	7.42744	3.92281e-08	3.44094e-07	1.74499	Up
Abca7	-0.951456	4.57676	3.92788e-08	3.44277e-07	1.93382	Up
Pnrc1	-0.796531	6.59676	3.94743e-08	3.45729e-07	1.73692	Up
Hoxc5	-2.05904	1.99514	4.06633e-08	3.55873e-07	4.16709	Up
Pla2g4b	-1.17059	3.48507	4.08023e-08	3.56644e-07	2.25104	Up
Ralgapa2	-1.66063	3.80192	4.08131e-08	3.56644e-07	3.16156	Up
Tp53i13	1.09414	4.35764	4.11771e-08	3.59553e-07	2.13486	Down
Rsu1	0.81559	5.46533	4.15058e-08	3.62149e-07	1.76002	Down
Abhd17b	-0.95873	4.26589	4.18703e-08	3.65055e-07	1.9436	Up
Hip1r	-0.959823	4.69372	4.26946e-08	3.71961e-07	1.94507	Up
Nme2	0.960627	7.89032	4.29078e-08	3.73537e-07	1.94616	Down
Pold1	1.06829	3.68964	4.47031e-08	3.88873e-07	2.09694	Down
Pcyt2	-0.904091	5.57331	4.48603e-08	3.89948e-07	1.87136	Up
Cnppd1	-0.78467	6.44897	4.52042e-08	3.92641e-07	1.7227	Up
Nupr1	0.86831	6.94466	4.52722e-08	3.92937e-07	1.82552	Down
Rps27l3	0.855884	5.05265	4.53558e-08	3.93367e-07	1.80987	Down
Fam26e	2.00249	1.59758	4.59163e-08	3.9793e-07	4.00691	Down
Dscc1	1.73873	1.95208	4.61573e-08	3.99718e-07	3.33742	Down
Bcl6	-0.901541	6.41194	4.67599e-08	4.04634e-07	1.86806	Up
Zbtb8a	1.23924	3.28039	4.78198e-08	4.13496e-07	2.36075	Down
Klhl32	-1.82577	2.04564	4.79042e-08	4.13917e-07	3.54496	Up
Prkcdbp	0.926055	7.02996	4.82371e-08	4.16481e-07	1.90007	Down
Rasd1	1.15201	4.85116	4.87609e-08	4.2069e-07	2.22223	Down
Ptgfr	-1.04663	7.61315	4.89279e-08	4.21816e-07	2.0657	Up
Kif14	2.76665	1.96465	4.915e-08	4.23382e-07	6.80525	Down
Sema5a	-1.2739	4.45123	4.91828e-08	4.23382e-07	2.41814	Up
Cyp4v3	-1.1472	3.93121	4.92826e-08	4.23926e-07	2.21484	Up
Marcksl1	0.930837	5.73734	4.99568e-08	4.29405e-07	1.90638	Down
Serpinb1a	1.89876	1.36011	5.03416e-08	4.32392e-07	3.72894	Down
Cpq	0.867521	7.09231	5.06911e-08	4.3507e-07	1.82452	Down
Thrb	-0.926633	4.80351	5.10606e-08	4.37917e-07	1.90083	Up
Igfbp3	0.886537	6.94114	5.42028e-08	4.64521e-07	1.84873	Down
Ppp3ca	-0.786692	7.19028	5.4811e-08	4.69385e-07	1.72511	Up
Lilrb4	-2.68173	2.3297	5.48641e-08	4.69492e-07	6.41623	Up
Cebpb	-1.25972	6.1727	5.49138e-08	4.6957e-07	2.39449	Up
Acat1	0.791049	5.52224	5.55516e-08	4.74672e-07	1.73033	Down
Fam134b	-0.855783	6.22694	5.70431e-08	4.87057e-07	1.80974	Up
Aqp1	1.05458	8.4023	5.89387e-08	5.02871e-07	2.07711	Down
LOC100359593	0.927578	7.67949	6.04487e-08	5.15374e-07	1.90208	Down
Spta1	1.66017	2.82526	6.0611e-08	5.16377e-07	3.16054	Down
P2ry2	-1.40567	3.31205	6.07186e-08	5.16913e-07	2.64941	Up
Spred3	-1.12972	3.73489	6.1459e-08	5.22831e-07	2.18816	Up
N4bp2	1.12211	5.30535	6.21318e-08	5.28166e-07	2.17665	Down
Ankrd13d	-1.89378	1.88119	6.29434e-08	5.34672e-07	3.71606	Up
Ldha	-0.916755	8.95991	6.3812e-08	5.41652e-07	1.88786	Up
RGD1562136	0.862506	4.82846	6.42501e-08	5.44971e-07	1.81819	Down
RGD1565297	0.839699	5.76791	6.49522e-08	5.50522e-07	1.78968	Down
Them6	-1.883	1.40612	6.74715e-08	5.71456e-07	3.68842	Up
Serp1	0.774203	6.37168	6.95843e-08	5.88882e-07	1.71024	Down
Troap	2.9119	2.41102	6.96308e-08	5.88882e-07	7.52608	Down
Sec31a	0.890639	8.60177	6.99892e-08	5.91481e-07	1.854	Down
Dcn	-1.30282	12.9976	7.08752e-08	5.98305e-07	2.46711	Up
Tmem65	0.807643	5.67559	7.09002e-08	5.98305e-07	1.75035	Down
Dpy19l1	-0.938028	7.01055	7.13999e-08	6.02082e-07	1.91591	Up
Rpl18a	0.886202	9.06714	7.27955e-08	6.13403e-07	1.8483	Down
Hspb8	-0.83528	7.23467	7.33921e-08	6.17979e-07	1.7842	Up
Usp11	0.784576	5.61741	7.48555e-08	6.29843e-07	1.72259	Down
B4galt2	0.838686	5.27767	7.53235e-08	6.3332e-07	1.78842	Down
Phlda3	-0.894212	7.39596	7.5672e-08	6.35788e-07	1.85859	Up
Rnf167	-0.829018	5.33736	7.59891e-08	6.37988e-07	1.77648	Up
Slc12a9	-1.03018	4.13457	7.67966e-08	6.443e-07	2.04228	Up
Pgs1	-0.848625	5.75772	7.76859e-08	6.51289e-07	1.80078	Up
Chaf1a	1.15782	3.68602	7.79202e-08	6.52779e-07	2.23121	Down
Snx5	0.804926	6.45587	7.8058e-08	6.5346e-07	1.74706	Down
Pgm2l1	-0.927985	4.26492	7.92456e-08	6.62922e-07	1.90262	Up
Yif1b	0.79407	5.70676	8.11641e-08	6.78053e-07	1.73396	Down
Cdk2ap2	-1.00178	4.88713	8.11716e-08	6.78053e-07	2.00247	Up
Ern1	-0.949301	4.97906	8.29515e-08	6.92421e-07	1.93094	Up
Nipsnap3b	0.934455	4.80179	8.40013e-08	7.00677e-07	1.91117	Down
Prr16	-1.30609	2.85925	8.45028e-08	7.04352e-07	2.4727	Up
Prr7	1.21181	3.49685	8.60607e-08	7.16821e-07	2.31628	Down
LOC691920	-1.27272	5.37044	8.66157e-08	7.20636e-07	2.41616	Up
Tspan11	0.967793	6.3888	8.66434e-08	7.20636e-07	1.95585	Down
MAMDC2	1.10334	4.67776	8.73865e-08	7.26294e-07	2.14851	Down
Mafk	-0.892756	5.06585	8.78884e-08	7.29941e-07	1.85672	Up
Kif15	1.80289	3.10752	8.91159e-08	7.39604e-07	3.48919	Down
Plxna2	0.962656	4.4075	9.00657e-08	7.46951e-07	1.94889	Down
Plin4	1.95178	1.62853	9.09049e-08	7.5337e-07	3.86851	Down
Cbx3	0.781647	6.96782	9.16471e-08	7.58977e-07	1.71909	Down
Bdnf	-1.80914	2.14055	9.3859e-08	7.76739e-07	3.50433	Up
Mok	-1.34086	2.68192	9.47122e-08	7.83239e-07	2.53302	Up
Dcakd	0.80645	5.5696	9.48593e-08	7.83895e-07	1.7489	Down
Dusp3	-0.773295	6.16601	9.63995e-08	7.96053e-07	1.70917	Up
Dap	0.872242	8.45205	9.93057e-08	8.19467e-07	1.83051	Down
Creld2	0.846038	5.09622	1.00088e-07	8.2533e-07	1.79756	Down
Rpl32	0.84741	7.40186	1.03274e-07	8.51e-07	1.79927	Down
Lhfp	0.812769	7.33918	1.05025e-07	8.6481e-07	1.75658	Down
Krtcap2	0.782134	6.14998	1.05261e-07	8.66141e-07	1.71967	Down
Gpi	-0.873828	9.13667	1.06172e-07	8.73016e-07	1.83252	Up
Rps2	0.983865	8.99776	1.06682e-07	8.76581e-07	1.97776	Down
Wbp2	-0.78695	5.8219	1.07255e-07	8.80662e-07	1.72542	Up
Aurkb	1.43774	3.44984	1.07459e-07	8.81712e-07	2.70896	Down
Tmtc2	1.50604	2.51355	1.08083e-07	8.86202e-07	2.8403	Down
Pkm	-1.0641	10.7059	1.10111e-07	9.02194e-07	2.09086	Up
Adh7	-1.19629	4.79264	1.11826e-07	9.15599e-07	2.29149	Up
Ctss	1.73707	2.99388	1.1291e-07	9.23818e-07	3.33357	Down
Sec61b	0.800112	6.75404	1.14734e-07	9.38074e-07	1.74124	Down
Eddm3b	1.76256	1.3794	1.15226e-07	9.41435e-07	3.39299	Down
Wisp1	-0.814898	5.81543	1.17067e-07	9.558e-07	1.75917	Up
Sept8	0.815094	7.00694	1.20985e-07	9.87091e-07	1.75941	Down
Fkbp3	0.763756	6.64296	1.22193e-07	9.9624e-07	1.69791	Down
Dusp1	-1.60087	7.87056	1.24478e-07	1.01409e-06	3.03326	Up
Cd24	1.14318	3.38574	1.24558e-07	1.01409e-06	2.20867	Down
Rps18	0.844505	7.24581	1.29865e-07	1.05656e-06	1.79565	Down
Lrig1	-1.54695	3.79541	1.31893e-07	1.0723e-06	2.922	Up
RGD1310335	1.91137	2.57244	1.32502e-07	1.0765e-06	3.76167	Down
Tob1	-0.802088	5.8087	1.34783e-07	1.0941e-06	1.74362	Up
Hgf	-1.31145	4.63677	1.34858e-07	1.0941e-06	2.48191	Up
Ywhah	0.778966	7.00236	1.36065e-07	1.10312e-06	1.7159	Down
Ddost	0.799116	7.89235	1.39501e-07	1.13018e-06	1.74003	Down
Ftl1	-0.945949	8.88039	1.42039e-07	1.14994e-06	1.92646	Up
Cotl1	1.23345	3.68619	1.42447e-07	1.15235e-06	2.35129	Down
Gpr146	-1.98771	0.940445	1.42537e-07	1.15235e-06	3.96608	Up
Npepps	-0.798165	7.48325	1.42892e-07	1.15397e-06	1.73889	Up
Clk4	-0.769767	5.51775	1.42936e-07	1.15397e-06	1.70499	Up
Mn1	-0.977761	4.03512	1.4429e-07	1.16409e-06	1.96941	Up
Il6st	-0.989954	10.1291	1.44716e-07	1.16671e-06	1.98612	Up
Adamts1	-0.879857	9.03617	1.45056e-07	1.16864e-06	1.84019	Up
Rps15a	0.846083	8.03612	1.45283e-07	1.16965e-06	1.79761	Down
Gatsl3	0.77169	5.60001	1.45869e-07	1.17352e-06	1.70727	Down
Nrm	1.35848	2.71605	1.45966e-07	1.17352e-06	2.56415	Down
Aktip	-0.833882	5.25061	1.46777e-07	1.17921e-06	1.78248	Up
Klhl24	-0.821085	5.56489	1.49226e-07	1.19806e-06	1.76673	Up
Akr1b1	-0.830535	7.72218	1.52136e-07	1.22057e-06	1.77834	Up
Serpinb9	1.03353	4.04365	1.52439e-07	1.22215e-06	2.04702	Down
Pttg1	1.77001	2.54998	1.52762e-07	1.2239e-06	3.41057	Down
Rpl31	0.814514	7.72352	1.53222e-07	1.22673e-06	1.75871	Down
Leng9	-1.07736	4.01088	1.53795e-07	1.23047e-06	2.11017	Up
Cyp7b1	-2.29465	6.98013	1.54267e-07	1.23339e-06	4.90634	Up
Wdr86	2.58675	0.96343	1.57303e-07	1.25679e-06	6.00742	Down
Fndc3a	-0.772762	7.48762	1.58193e-07	1.26303e-06	1.70854	Up
RT1-CE4	-1.73322	1.51922	1.58945e-07	1.26816e-06	3.32468	Up
Ttc17	-0.760083	6.03274	1.59256e-07	1.26977e-06	1.69359	Up
Ext2	0.79708	7.76735	1.60412e-07	1.2781e-06	1.73758	Down
Unc5c	2.64781	1.38195	1.61252e-07	1.28391e-06	6.26716	Down
Prim1	0.868896	5.08671	1.64525e-07	1.30907e-06	1.82627	Down
Rara	0.796213	5.64064	1.66441e-07	1.3234e-06	1.73654	Down
Iars	0.783766	7.13204	1.68136e-07	1.33596e-06	1.72162	Down
Lgalsl	0.901647	4.877	1.69051e-07	1.3423e-06	1.8682	Down
Mmp13	-1.59169	11.4954	1.71232e-07	1.35869e-06	3.01402	Up
Hypk	0.783419	5.83625	1.74925e-07	1.38704e-06	1.7212	Down
Nasp	0.782783	5.33176	1.75332e-07	1.38931e-06	1.72045	Down
Nbeal2	-1.4423	2.37589	1.77478e-07	1.40536e-06	2.71754	Up
Igsf3	0.753794	7.1999	1.79541e-07	1.42072e-06	1.68622	Down
Pygl	-0.966558	5.50955	1.83249e-07	1.44907e-06	1.95417	Up
Cdca7l	1.91987	1.09995	1.84267e-07	1.45613e-06	3.78388	Down
Dnajb6	-0.75788	5.96949	1.89531e-07	1.4967e-06	1.691	Up
Cdc42ep1	0.829339	5.79559	1.9449e-07	1.53481e-06	1.77687	Down
B3galtl	0.883975	4.43999	1.97641e-07	1.55861e-06	1.84545	Down
LOC102546963	1.9054	1.46884	1.97792e-07	1.55874e-06	3.74612	Down
Poc1a	1.34808	2.42029	2.00459e-07	1.57868e-06	2.54573	Down
Robo1	0.99197	4.50527	2.03966e-07	1.60521e-06	1.9889	Down
Lyc2	1.05993	4.95353	2.05742e-07	1.61808e-06	2.08482	Down
Ggta1	-1.04905	4.48609	2.07931e-07	1.63419e-06	2.06917	Up
Tom1l2	0.848758	5.5184	2.09563e-07	1.64589e-06	1.80095	Down
Nfat5	-1.16114	9.05403	2.11497e-07	1.65995e-06	2.23635	Up
Rps17	0.825064	7.47282	2.13699e-07	1.6761e-06	1.77161	Down
Rcor2	0.999077	3.77817	2.15092e-07	1.68588e-06	1.99872	Down
Tmtc3	-0.871167	5.64524	2.15465e-07	1.68766e-06	1.82914	Up
Ptms	0.833494	8.25852	2.18736e-07	1.71151e-06	1.782	Down
Sept6	1.39402	3.58167	2.18806e-07	1.71151e-06	2.62809	Down
Ska1	2.39669	1.95087	2.20281e-07	1.72188e-06	5.26594	Down
Zfyve27	-0.835529	5.13977	2.25376e-07	1.76053e-06	1.78451	Up
LOC681355	1.55352	2.39613	2.28648e-07	1.78488e-06	2.93532	Down
Bmp1	0.81132	7.34287	2.29441e-07	1.78986e-06	1.75482	Down
Klhl2	-0.803536	5.05634	2.30137e-07	1.79408e-06	1.74537	Up
LOC100361811	0.805561	8.09044	2.30391e-07	1.79485e-06	1.74782	Down
Fam129a	-0.878358	8.09755	2.33216e-07	1.81563e-06	1.83828	Up
Gnb2l1	0.886042	9.71931	2.34235e-07	1.82234e-06	1.8481	Down
Cep104	-0.812368	5.46588	2.34756e-07	1.82516e-06	1.75609	Up
Copb2	0.770333	7.54289	2.38114e-07	1.85002e-06	1.70566	Down
Fam49a	-1.14745	3.24537	2.38774e-07	1.8539e-06	2.21521	Up
Chaf1b	1.7933	1.53208	2.39151e-07	1.85559e-06	3.46608	Down
Slc22a17	0.850895	4.91998	2.44287e-07	1.89417e-06	1.80362	Down
Shcbp1	2.2719	3.00732	2.44878e-07	1.89747e-06	4.82958	Down
Hist1h4b	-1.07914	4.28305	2.45803e-07	1.90337e-06	2.11278	Up
Rpl13	0.817733	8.0002	2.48223e-07	1.92082e-06	1.76263	Down
Acsl4	-0.872774	7.24048	2.49761e-07	1.93143e-06	1.83118	Up
Rps27l2	0.876447	5.75811	2.55208e-07	1.97223e-06	1.83585	Down
Fam65c	1.1511	4.03932	2.56723e-07	1.98261e-06	2.22083	Down
Kdelr1	0.791453	7.96244	2.62433e-07	2.02536e-06	1.73082	Down
Slc43a1	1.48025	2.79033	2.65874e-07	2.05055e-06	2.78998	Down
Mt1	-1.77649	4.11368	2.67241e-07	2.05972e-06	3.42592	Up
Eef1g	0.856435	9.23302	2.68754e-07	2.06999e-06	1.81056	Down
Prkag2	1.30143	2.7875	2.69517e-07	2.07449e-06	2.46472	Down
Zak	-0.77165	6.24807	2.7163e-07	2.08936e-06	1.70722	Up
Ankle1	2.52678	1.08846	2.71962e-07	2.09053e-06	5.76285	Down
Cpe	-0.960055	7.14947	2.72283e-07	2.0916e-06	1.94538	Up
Rpl35	0.831144	8.06367	2.72663e-07	2.09313e-06	1.7791	Down
Plxdc2	0.7757	7.22144	2.73939e-07	2.10153e-06	1.71202	Down
Hnrnpab	0.749626	5.57698	2.75032e-07	2.10852e-06	1.68136	Down
Srd5a3	-0.76357	5.99747	2.77037e-07	2.12248e-06	1.69769	Up
Gpr88	1.80737	1.94448	2.77815e-07	2.12704e-06	3.50003	Down
Ercc1	-0.815483	5.66113	2.78862e-07	2.13363e-06	1.75989	Up
Hrct1	-1.52149	1.97633	2.79788e-07	2.1393e-06	2.87087	Up
Rpl13a	0.873644	9.08316	2.81209e-07	2.14875e-06	1.83229	Down
Rpl7	0.832297	8.95933	2.82739e-07	2.15894e-06	1.78052	Down
Cul7	0.740785	7.03844	2.82916e-07	2.15894e-06	1.67108	Down
Ncapg2	1.02081	4.29448	2.83477e-07	2.16179e-06	2.02906	Down
Ralgapb	-0.812991	6.2096	2.87145e-07	2.18741e-06	1.75685	Up
Dfnb31	-1.31441	2.59158	2.87214e-07	2.18741e-06	2.48701	Up
Snrpa	0.985828	4.35578	2.99108e-07	2.27649e-06	1.98045	Down
Rora	-1.33858	3.76754	3.00402e-07	2.28355e-06	2.52903	Up
Rps5	0.840161	8.68253	3.0043e-07	2.28355e-06	1.79025	Down
A3galt2	0.739392	6.51426	3.07876e-07	2.33753e-06	1.66947	Down
Carhsp1	-0.869285	6.33813	3.07938e-07	2.33753e-06	1.82676	Up
Abcc4	-0.801218	5.30592	3.1506e-07	2.39003e-06	1.74257	Up
Fbln1	0.834876	8.46945	3.16633e-07	2.40039e-06	1.7837	Down
Fzd9	3.02827	1.75098	3.18028e-07	2.40938e-06	8.15831	Down
Icoslg	-1.12598	4.18012	3.18895e-07	2.41437e-06	2.1825	Up
Mical3	-0.952627	5.52211	3.21194e-07	2.43019e-06	1.93539	Up
G6pd	-0.834209	8.72168	3.22545e-07	2.43881e-06	1.78288	Up
Tnfrsf21	-0.965925	5.48133	3.2309e-07	2.44133e-06	1.95332	Up
Fcrl2	1.78929	1.45467	3.23778e-07	2.44494e-06	3.45645	Down
Baiap2l1	1.31683	2.84175	3.25369e-07	2.45535e-06	2.49119	Down
Atp13a2	-0.84245	4.89335	3.28177e-07	2.47354e-06	1.79309	Up
Oxnad1	-0.813071	4.96526	3.28207e-07	2.47354e-06	1.75695	Up
Dchs1	-1.15335	8.56801	3.29874e-07	2.48448e-06	2.2243	Up
Myl12a	0.828836	8.44731	3.3783e-07	2.54274e-06	1.77625	Down
Armc6	1.27779	2.83266	3.46966e-07	2.60981e-06	2.42467	Down
Taldo1	-0.748393	7.19304	3.48858e-07	2.62233e-06	1.67992	Up
Alyref	0.775444	5.70086	3.51251e-07	2.63861e-06	1.71172	Down
Olfm1	-0.751199	5.49834	3.51782e-07	2.64088e-06	1.68319	Up
Smo	0.750968	5.60911	3.5482e-07	2.66102e-06	1.68292	Down
Rps8	0.814534	8.21064	3.54926e-07	2.66102e-06	1.75873	Down
Trip13	1.53411	2.08042	3.60999e-07	2.7048e-06	2.89609	Down
Snx24	0.975403	3.86166	3.71975e-07	2.78523e-06	1.96619	Down
Ppic	0.809274	8.63466	3.77339e-07	2.82357e-06	1.75233	Down
Lig4	-0.990473	5.22015	3.83959e-07	2.87125e-06	1.98684	Up
Sec22b	0.759693	7.27727	3.85967e-07	2.8844e-06	1.69313	Down
Fzd4	1.73338	2.21144	3.88323e-07	2.90013e-06	3.32507	Down
Mt-atp6	0.724936	6.38519	3.94428e-07	2.94235e-06	1.65283	Down
Cdc16	0.726992	6.23498	3.94485e-07	2.94235e-06	1.65518	Down
Tstd3	-0.774885	5.04303	3.95299e-07	2.94652e-06	1.71105	Up
Bcl7c	0.903734	5.13392	4.15407e-07	3.09441e-06	1.8709	Down
Fabp3	1.28605	2.5738	4.19904e-07	3.1259e-06	2.43859	Down
Ephx1	-1.12897	3.28976	4.21016e-07	3.13215e-06	2.18703	Up
Thop1	0.821371	4.78471	4.28102e-07	3.18282e-06	1.76708	Down
Xpot	0.744367	6.83111	4.2854e-07	3.18403e-06	1.67524	Down
Ifnar1	-0.764338	7.53404	4.29799e-07	3.19134e-06	1.69859	Up
Ednra	-0.734663	5.82303	4.38378e-07	3.25294e-06	1.66401	Up
Manba	-0.952292	3.94097	4.40802e-07	3.26883e-06	1.93494	Up
Tmem173	-1.23008	2.78948	4.41883e-07	3.27475e-06	2.3458	Up
Sv2c	-1.3178	3.85522	4.5052e-07	3.33662e-06	2.49286	Up
Pcmtd2	-0.750559	6.55505	4.5342e-07	3.35595e-06	1.68244	Up
Dhx58	1.78785	1.20508	4.57204e-07	3.38179e-06	3.45299	Down
Lsm11	1.11055	3.2652	4.59965e-07	3.40003e-06	2.15928	Down
Cpeb4	-1.05152	5.45193	4.6445e-07	3.431e-06	2.07272	Up
Syt17	-1.32935	3.9497	4.7939e-07	3.53909e-06	2.51289	Up
Ctps2	-0.732179	6.38927	4.82444e-07	3.55937e-06	1.66115	Up
Ica1	-1.25052	2.81634	4.85686e-07	3.581e-06	2.37927	Up
Lancl3	1.88322	1.31356	4.89093e-07	3.60383e-06	3.68897	Down
Nceh1	-0.809251	4.89158	4.89989e-07	3.60813e-06	1.7523	Up
Rbpj	-1.07956	8.88684	4.97085e-07	3.65805e-06	2.11339	Up
Ntn4	-1.58272	2.75715	5.00439e-07	3.68039e-06	2.99534	Up
Gria3	-1.36815	4.31166	5.03382e-07	3.69968e-06	2.5814	Up
Tmem67	-0.855493	4.58294	5.04836e-07	3.70801e-06	1.80938	Up
Gas2l3	1.98758	2.44083	5.14502e-07	3.77661e-06	3.96572	Down
H2afx	1.05312	4.65342	5.17321e-07	3.79489e-06	2.07502	Down
Slc7a3	1.88872	0.850175	5.18987e-07	3.8047e-06	3.70307	Down
Hexa	0.770379	7.59332	5.20396e-07	3.81261e-06	1.70572	Down
Cenpi	1.43233	2.81117	5.27722e-07	3.86383e-06	2.69883	Down
Fbxl5	-0.717159	6.83788	5.29754e-07	3.87625e-06	1.64394	Up
Phactr1	2.64423	1.26719	5.31871e-07	3.88929e-06	6.2516	Down
Robo2	1.49893	2.5126	5.37437e-07	3.9275e-06	2.82634	Down
Rpl29	0.792574	7.45159	5.38298e-07	3.93131e-06	1.73216	Down
Tnfrsf22	-1.25611	4.52074	5.4259e-07	3.96016e-06	2.3885	Up
Etl4	1.97137	2.82171	5.5333e-07	4.03599e-06	3.9214	Down
Pex26	-1.11212	3.85443	5.61321e-07	4.09169e-06	2.16163	Up
LOC100909715	-0.824148	4.61198	5.6708e-07	4.13107e-06	1.77049	Up
Ezh1	-0.748695	5.94278	5.70864e-07	4.1544e-06	1.68027	Up
Insr	-0.867411	4.96792	5.71001e-07	4.1544e-06	1.82439	Up
Mpp5	-0.918331	4.92071	5.82179e-07	4.23247e-06	1.88993	Up
Dck	-1.10131	4.6556	5.82463e-07	4.23247e-06	2.14549	Up
Chrd	0.979819	3.68938	5.88343e-07	4.27251e-06	1.97222	Down
Dtx2	-0.818071	4.71152	5.89361e-07	4.27722e-06	1.76305	Up
Mmp12	-3.04916	7.01766	5.95792e-07	4.32117e-06	8.27732	Up
Sars	0.789729	7.278	5.96551e-07	4.32397e-06	1.72875	Down
LOC102547099	-0.894753	4.25716	6.12617e-07	4.43764e-06	1.85929	Up
Kcnn4	-1.24989	3.10539	6.21447e-07	4.49878e-06	2.37823	Up
Ifnar2	-0.749763	5.25114	6.27217e-07	4.53771e-06	1.68152	Up
L3mbtl3	1.35595	2.87513	6.28024e-07	4.54071e-06	2.55965	Down
Rps14	0.806654	8.3289	6.29222e-07	4.54445e-06	1.74915	Down
Adamts4	1.2842	5.70843	6.29329e-07	4.54445e-06	2.43547	Down
Wif1	1.50839	5.6279	6.30878e-07	4.55279e-06	2.84492	Down
Cdh3	1.08094	3.49492	6.37413e-07	4.59709e-06	2.11541	Down
Zcchc12	1.89831	1.06148	6.477e-07	4.66837e-06	3.72775	Down
Eno1	-0.836001	9.43483	6.57752e-07	4.73786e-06	1.7851	Up
Matn3	2.02473	0.985884	6.60101e-07	4.75182e-06	4.06915	Down
Rpl10	0.808195	9.11912	6.8539e-07	4.9308e-06	1.75102	Down
Gbp2	1.24122	4.12964	6.89213e-07	4.95522e-06	2.36398	Down
Htr2b	2.81214	1.02321	6.91014e-07	4.96508e-06	7.02326	Down
Tceb3	-0.711808	7.14185	6.924e-07	4.97195e-06	1.63786	Up
Nynrin	0.804206	5.53864	6.99476e-07	5.01964e-06	1.74618	Down
Icam5	1.58301	1.87187	7.00964e-07	5.0272e-06	2.99593	Down
Ndfip2	-0.772521	5.98551	7.02289e-07	5.03358e-06	1.70825	Up
Prdx6	-0.850548	7.79823	7.04937e-07	5.04901e-06	1.80319	Up
Plod3	0.771513	7.97372	7.05316e-07	5.04901e-06	1.70706	Down
Arfgap3	0.710228	6.2853	7.09877e-07	5.07852e-06	1.63606	Down
Cope	0.722059	7.00721	7.3633e-07	5.26451e-06	1.64953	Down
Aldh3a2	-0.718147	6.481	7.41085e-07	5.29523e-06	1.64507	Up
Hyal2	0.72732	5.5563	7.5308e-07	5.37762e-06	1.65556	Down
Hvcn1	-1.41079	2.10709	7.54664e-07	5.3856e-06	2.65883	Up
Gng10	0.723309	7.24583	7.58022e-07	5.40623e-06	1.65096	Down
RGD1560789	1.01457	5.03155	7.59739e-07	5.41513e-06	2.0203	Down
Abhd6	-0.80542	4.86273	7.65884e-07	5.45557e-06	1.74765	Up
Nlgn3	1.51749	1.70005	7.78241e-07	5.54017e-06	2.86293	Down
Fanci	1.2122	2.80297	7.84333e-07	5.58011e-06	2.31691	Down
Capg	-0.713558	7.08755	7.91499e-07	5.62763e-06	1.63984	Up
Elmo1	1.06131	4.11066	8.05063e-07	5.72055e-06	2.08683	Down
Zfyve26	-0.743896	5.74508	8.20361e-07	5.82567e-06	1.67469	Up
Efemp2	0.842674	9.27363	8.32674e-07	5.90948e-06	1.79337	Down
Galnt18	1.93443	1.94279	8.34338e-07	5.91766e-06	3.82226	Down
Mfi2	-1.77858	1.70364	8.44714e-07	5.98758e-06	3.43088	Up
Rc3h1	-1.08604	5.22237	8.48331e-07	6.00953e-06	2.12291	Up
Hsd3b7	-0.860943	5.51628	8.63749e-07	6.115e-06	1.81623	Up
Apod	2.00406	2.08436	8.76638e-07	6.20246e-06	4.01127	Down
Numbl	0.710655	6.59116	8.80743e-07	6.22769e-06	1.63655	Down
Gpsm2	0.847044	4.27029	8.95921e-07	6.33114e-06	1.79881	Down
Usp18	-1.13622	3.21876	8.97212e-07	6.33116e-06	2.19804	Up
RGD1309362	2.01706	0.879477	8.97444e-07	6.33116e-06	4.04759	Down
Pop1	0.979346	3.66111	8.97567e-07	6.33116e-06	1.97157	Down
Plxna3	0.76661	5.06336	9.14551e-07	6.44703e-06	1.70127	Down
Tinagl1	-1.53516	1.91941	9.21291e-07	6.49058e-06	2.89821	Up
LOC100361103	0.81557	4.6466	9.25234e-07	6.51439e-06	1.75999	Down
Ppp1r15a	-0.773344	6.07961	9.30387e-07	6.54669e-06	1.70923	Up
Arf2	0.756344	5.38388	9.78257e-07	6.87934e-06	1.6892	Down
Samd8	-0.933804	4.16746	9.89489e-07	6.95409e-06	1.91031	Up
Rhobtb3	0.744998	5.55806	1.00152e-06	7.03437e-06	1.67597	Down
Rbm3	0.784131	8.83218	1.01516e-06	7.12581e-06	1.72205	Down
ENSRNOG00000017167	1.0145	3.9685	1.01711e-06	7.13519e-06	2.0202	Down
Slc50a1	0.752322	4.98189	1.01986e-06	7.15012e-06	1.6845	Down
Hspa4l	-1.33658	2.23582	1.023e-06	7.16783e-06	2.52552	Up
Tmsbl1	1.37316	2.28581	1.03932e-06	7.27774e-06	2.59037	Down
Nr4a1	-1.04381	7.29409	1.05414e-06	7.37709e-06	2.06166	Up
Cpd	-0.986573	7.55024	1.07826e-06	7.54128e-06	1.98147	Up
Sncg	0.989397	4.64928	1.08115e-06	7.55695e-06	1.98536	Down
Rbmx	0.861608	4.8637	1.08679e-06	7.59178e-06	1.81706	Down
Socs3	-1.0567	5.29204	1.09234e-06	7.6259e-06	2.08017	Up
Sh3bgrl3	0.710452	6.81739	1.09476e-06	7.63387e-06	1.63632	Down
Ncoa3	-0.759098	5.66824	1.0948e-06	7.63387e-06	1.69243	Up
Cdh11	0.834175	9.2815	1.09621e-06	7.63912e-06	1.78284	Down
Hmcn1	1.01064	6.93153	1.09711e-06	7.64076e-06	2.01481	Down
Samd10	-1.62852	1.56444	1.09816e-06	7.64347e-06	3.09196	Up
Cd38	2.07114	1.737	1.11487e-06	7.75513e-06	4.20219	Down
Tmem184c	-0.709753	5.55166	1.117e-06	7.76525e-06	1.63552	Up
Loxl1	0.829001	8.20848	1.1267e-06	7.82799e-06	1.77646	Down
Otub2	1.0374	3.46801	1.14866e-06	7.97575e-06	2.05252	Down
Bnip3l	-0.74581	8.01624	1.15764e-06	8.03328e-06	1.67692	Up
Zcchc24	-0.72094	7.38483	1.16364e-06	8.07009e-06	1.64826	Up
Tmed9	0.738726	7.82839	1.16489e-06	8.0739e-06	1.6687	Down
Pter	1.2245	2.51965	1.17905e-06	8.16718e-06	2.33675	Down
Slc39a7	0.735937	7.76642	1.18446e-06	8.1997e-06	1.66548	Down
Synpo	-0.738725	6.55573	1.20246e-06	8.31938e-06	1.6687	Up
Plac9	1.84043	1.2895	1.21531e-06	8.40325e-06	3.58118	Down
Rerg	-1.42818	2.01024	1.21822e-06	8.41833e-06	2.69107	Up
Cmklr1	0.866458	4.45887	1.23692e-06	8.54243e-06	1.82318	Down
Uchl1	1.05482	3.60869	1.23979e-06	8.55711e-06	2.07745	Down
Hoxc4	-1.4476	2.37148	1.24415e-06	8.58211e-06	2.72755	Up
Ncoa2	-0.871217	5.48555	1.25128e-06	8.62613e-06	1.82921	Up
Gins1	1.71363	1.47091	1.2529e-06	8.63217e-06	3.27985	Down
Mybl2	1.65794	3.01435	1.25687e-06	8.65437e-06	3.15565	Down
Scfd1	0.699067	6.51322	1.26153e-06	8.68122e-06	1.62345	Down
Gigyf1	-0.724465	5.63822	1.26227e-06	8.68122e-06	1.65229	Up
Msrb3	0.909736	4.45429	1.26409e-06	8.68857e-06	1.8787	Down
Depdc7	-1.89272	3.87242	1.28503e-06	8.82721e-06	3.71335	Up
Rb1cc1	-0.863775	6.99987	1.29955e-06	8.9217e-06	1.81979	Up
Rrm1	0.703014	6.33672	1.31244e-06	9.00485e-06	1.6279	Down
Gprc5c	1.0114	3.49638	1.323e-06	9.07109e-06	2.01587	Down
Ccdc92	-1.15081	2.9178	1.32388e-06	9.07109e-06	2.22038	Up
Rps9	0.931775	3.79529	1.32445e-06	9.07109e-06	1.90762	Down
Bpgm	-0.818628	5.22015	1.32845e-06	9.09307e-06	1.76373	Up
Arl16	1.01758	3.43525	1.33085e-06	9.10408e-06	2.02452	Down
Gar1	0.870452	4.11984	1.35675e-06	9.2758e-06	1.82824	Down
Cyp4f17	-0.986288	3.61501	1.36542e-06	9.32954e-06	1.98108	Up
Vps13a	-1.06103	5.18012	1.37216e-06	9.37007e-06	2.08643	Up
Tctn1	-0.789272	4.65374	1.39355e-06	9.51054e-06	1.7282	Up
Atp6v0b	-0.872675	5.47394	1.42998e-06	9.75341e-06	1.83106	Up
Pbk	2.33538	2.87771	1.45079e-06	9.88947e-06	5.04685	Down
Man1c1	0.700066	5.87212	1.45364e-06	9.90311e-06	1.62458	Down
Lta4h	0.694878	5.93428	1.45466e-06	9.9042e-06	1.61875	Down
Dock4	-0.830776	6.65916	1.47715e-06	1.00514e-05	1.77864	Up
Prdm1	-2.35194	1.27778	1.48694e-06	1.01121e-05	5.1051	Up
Adcy7	-0.779071	7.33005	1.49091e-06	1.01331e-05	1.71603	Up
Ncapg	2.07649	3.38324	1.49511e-06	1.01557e-05	4.21779	Down
Yipf2	-0.741765	4.98732	1.51097e-06	1.02574e-05	1.67222	Up
Pmp22	0.742954	7.75485	1.51203e-06	1.02586e-05	1.6736	Down
Rps27a	0.736887	7.46017	1.53238e-06	1.03905e-05	1.66658	Down
Stk35	-1.04892	3.66506	1.54169e-06	1.04475e-05	2.06898	Up
Ska2	0.99689	3.48801	1.54516e-06	1.04649e-05	1.99569	Down
Cyp4f39	1.36745	3.26238	1.55883e-06	1.05513e-05	2.58015	Down
Arhgef12	-0.794826	7.10988	1.5984e-06	1.08128e-05	1.73487	Up
Stam	-0.710705	6.1286	1.62102e-06	1.09594e-05	1.6366	Up
Ccnl1	-0.718067	6.33273	1.65421e-06	1.11773e-05	1.64498	Up
Grin2d	1.21129	2.79388	1.67965e-06	1.13372e-05	2.31545	Down
Pomgnt2	-1.07914	3.19704	1.67984e-06	1.13372e-05	2.11278	Up
Morc3	-0.777197	6.29978	1.69002e-06	1.13992e-05	1.7138	Up
Tbl2	0.72896	5.70592	1.69106e-06	1.13996e-05	1.65744	Down
Plaur	-0.833394	4.70963	1.71309e-06	1.15414e-05	1.78187	Up
Traip	2.13817	1.32587	1.72761e-06	1.16325e-05	4.40202	Down
Blmh	0.702613	6.23433	1.73344e-06	1.16607e-05	1.62745	Down
Ecm1	0.784508	4.63747	1.73382e-06	1.16607e-05	1.72251	Down
Tank	-0.773255	4.97415	1.74023e-06	1.1697e-05	1.70912	Up
Impact	-0.694728	6.97807	1.76167e-06	1.18342e-05	1.61858	Up
AABR06092080.1	1.26155	2.53359	1.7686e-06	1.18739e-05	2.39753	Down
RGD1560017	0.893952	4.1326	1.78029e-06	1.19454e-05	1.85826	Down
Tnn	1.11327	11.3045	1.78405e-06	1.19637e-05	2.16335	Down
Slco4a1	-2.2434	0.963595	1.7863e-06	1.19718e-05	4.7351	Up
Anxa1	0.864747	10.1485	1.79434e-06	1.20187e-05	1.82102	Down
Ankrd13c	-0.725406	5.13796	1.81901e-06	1.21734e-05	1.65337	Up
Ostc	0.708072	7.43924	1.81953e-06	1.21734e-05	1.63362	Down
Ckb	0.769965	5.70504	1.85156e-06	1.23805e-05	1.70523	Down
Stard8	1.03012	3.50283	1.85689e-06	1.2409e-05	2.04219	Down
Nipa1	-0.950949	4.02418	1.85866e-06	1.24136e-05	1.93314	Up
Tiparp	-0.993527	5.81521	1.86311e-06	1.24361e-05	1.99105	Up
Igf2r	-0.85802	9.65826	1.86599e-06	1.24482e-05	1.81255	Up
Mis18bp1	1.18289	2.75281	1.87217e-06	1.24822e-05	2.27031	Down
Acad10	-0.80129	4.47182	1.8845e-06	1.25572e-05	1.74266	Up
Rrbp1	0.80771	8.87719	1.89093e-06	1.25927e-05	1.75043	Down
Rpl39	0.804181	8.31681	1.90731e-06	1.26925e-05	1.74615	Down
RGD1563300	0.959374	3.68715	1.90811e-06	1.26925e-05	1.94447	Down
Gdnf	-1.55714	1.80256	1.9118e-06	1.27098e-05	2.9427	Up
Chst10	1.03155	3.2936	1.93575e-06	1.28616e-05	2.04423	Down
Lrch2	1.70855	1.1273	1.94684e-06	1.29279e-05	3.26831	Down
Csrnp1	-1.05748	3.69547	1.96917e-06	1.30686e-05	2.0813	Up
Rxfp1	-1.86226	1.36803	1.97078e-06	1.30718e-05	3.63578	Up
Calr	0.891544	10.6604	1.98778e-06	1.3177e-05	1.85516	Down
Tpi1	-0.728595	7.96748	2.02257e-06	1.34e-05	1.65702	Up
ENSRNOG00000049614	2.43421	1.34242	2.034e-06	1.3468e-05	5.4047	Down
Ebpl	0.962701	4.37862	2.04791e-06	1.35506e-05	1.94895	Down
Spag1	-1.62797	1.33856	2.04883e-06	1.35506e-05	3.09078	Up
Itga3	-0.917958	4.55391	2.05425e-06	1.35787e-05	1.88944	Up
Tmsb4x	1.01632	8.37791	2.05897e-06	1.36022e-05	2.02275	Down
Scara5	-0.860963	5.01512	2.06481e-06	1.36329e-05	1.81625	Up
Slc44a1	-0.723483	7.24948	2.08648e-06	1.37682e-05	1.65116	Up
Ddit4l2	-0.84773	4.79089	2.10357e-06	1.3873e-05	1.79967	Up
Fignl1	2.39469	1.08828	2.11228e-06	1.39225e-05	5.25864	Down
Rpl34	0.747841	7.28707	2.11432e-06	1.3928e-05	1.67928	Down
Dpy19l4	-0.884256	4.28123	2.12115e-06	1.39651e-05	1.84581	Up
Rn50_8_0646.1	-2.39754	3.57041	2.13345e-06	1.4038e-05	5.26903	Up
Avl9	-0.910271	3.85476	2.14148e-06	1.40829e-05	1.8794	Up
FAM227B	-1.6212	1.62437	2.16618e-06	1.42372e-05	3.07631	Up
LOC683565	-1.00704	3.6411	2.1801e-06	1.43205e-05	2.00978	Up
Ajuba	0.769918	5.25459	2.19167e-06	1.43883e-05	1.70517	Down
H1f0	-0.754066	7.98739	2.25933e-06	1.48241e-05	1.68654	Up
Dync1i1	1.89601	1.1003	2.28604e-06	1.49909e-05	3.72182	Down
Pla2g6	-0.733478	5.33249	2.30565e-06	1.51109e-05	1.66264	Up
Tgfb2	0.845917	7.73841	2.32993e-06	1.52614e-05	1.79741	Down
LOC690422	1.06824	3.02987	2.36378e-06	1.54676e-05	2.09688	Down
Itgav	-0.896336	7.87919	2.36409e-06	1.54676e-05	1.86133	Up
Sntb2	-0.846174	4.62723	2.36661e-06	1.54754e-05	1.79773	Up
Snai1	0.83966	7.27989	2.38297e-06	1.55735e-05	1.78963	Down
LOC100911867	-0.785063	4.53937	2.42453e-06	1.58361e-05	1.72317	Up
Daam2	0.921817	5.78333	2.45206e-06	1.60069e-05	1.8945	Down
Shc2	-0.813679	5.28209	2.47538e-06	1.615e-05	1.75769	Up
Btg2	-1.27658	6.48458	2.48223e-06	1.61856e-05	2.42263	Up
Pdpn	-0.953361	9.05093	2.49155e-06	1.62372e-05	1.93638	Up
Rpn1	0.783768	9.00959	2.50393e-06	1.63087e-05	1.72162	Down
Sypl1	-0.733873	6.35436	2.51478e-06	1.63702e-05	1.6631	Up
Mmp2	-1.04494	12.0833	2.53002e-06	1.64601e-05	2.06329	Up
Jmjd1c	-0.868119	7.03183	2.53619e-06	1.6491e-05	1.82528	Up
Eif4g3	-0.786936	7.24344	2.55206e-06	1.65848e-05	1.72541	Up
Jup	0.831271	4.38144	2.55383e-06	1.6587e-05	1.77925	Down
Cyld	-0.820766	4.39175	2.56444e-06	1.66465e-05	1.76634	Up
Tnfrsf26	-0.824994	5.2964	2.56972e-06	1.66715e-05	1.77153	Up
Sdhaf1	-0.771448	5.0318	2.58524e-06	1.67605e-05	1.70698	Up
Mob3a	0.716833	5.82204	2.58634e-06	1.67605e-05	1.64357	Down
Dhrs1	-0.713327	5.27996	2.59237e-06	1.67902e-05	1.63958	Up
Aaas	0.801338	4.53288	2.59389e-06	1.67905e-05	1.74272	Down
Vma21	-0.728695	5.04149	2.5985e-06	1.6811e-05	1.65714	Up
Cyr61	0.765664	8.00524	2.60787e-06	1.68622e-05	1.70015	Down
Ptprn	-0.819565	7.83499	2.61875e-06	1.69231e-05	1.76487	Up
Elovl6	1.18689	3.14603	2.65363e-06	1.71389e-05	2.27661	Down
Stk39	0.830513	4.45701	2.66553e-06	1.72061e-05	1.77832	Down
N4bp1	-0.708918	5.2557	2.66882e-06	1.72178e-05	1.63458	Up
Lmln	-1.02259	3.42017	2.70729e-06	1.74562e-05	2.03156	Up
Stbd1	0.867858	4.22533	2.72173e-06	1.75396e-05	1.82495	Down
Tvp23b	-0.678603	6.05627	2.75611e-06	1.77512e-05	1.60059	Up
Cdk5rap3	0.685412	5.59915	2.78545e-06	1.79302e-05	1.60816	Down
Wars	0.746051	6.00556	2.82884e-06	1.81993e-05	1.6772	Down
Snrpd2	0.733425	5.47901	2.85113e-06	1.83325e-05	1.66258	Down
Sspn	0.742422	5.66832	2.86091e-06	1.83852e-05	1.67298	Down
Adamts14	1.2257	3.58879	2.9312e-06	1.88265e-05	2.33869	Down
Map4	0.779888	9.27934	2.96925e-06	1.90602e-05	1.717	Down
Notch4	-1.79297	1.36635	3.00791e-06	1.92926e-05	3.46527	Up
Fam114a1l1	1.55578	1.54995	3.00879e-06	1.92926e-05	2.93993	Down
Rn50_13_0801.2	1.57776	1.37451	3.0192e-06	1.93486e-05	2.98507	Down
Gale	0.711631	5.41134	3.04933e-06	1.95309e-05	1.63765	Down
Entpd2	1.6254	2.37107	3.05366e-06	1.95478e-05	3.08527	Down
Neo1	0.707233	6.93634	3.11137e-06	1.99062e-05	1.63267	Down
Actb	0.978357	11.7838	3.11859e-06	1.99414e-05	1.97022	Down
Mrps16	0.842613	4.65794	3.12314e-06	1.99594e-05	1.7933	Down
Otud3	-1.07285	3.35197	3.21254e-06	2.05194e-05	2.10358	Up
Arhgef17	-0.762052	7.66724	3.23471e-06	2.06496e-05	1.6959	Up
Arhgap35	-0.74325	7.02358	3.24542e-06	2.07066e-05	1.67394	Up
Rpl30	0.709207	7.17236	3.24858e-06	2.07153e-05	1.63491	Down
Serinc3	-0.738929	8.38255	3.26645e-06	2.08102e-05	1.66894	Up
Psmb10	0.839377	4.15858	3.26706e-06	2.08102e-05	1.78928	Down
Sema3b	0.877724	3.95802	3.28308e-06	2.09007e-05	1.83747	Down
Faxdc2	-0.854293	3.99583	3.30286e-06	2.10151e-05	1.80787	Up
Slc2a13	1.05785	3.24676	3.37049e-06	2.14335e-05	2.08183	Down
Wls	0.775485	7.49207	3.37234e-06	2.14335e-05	1.71177	Down
Tbrg1	0.709218	5.21273	3.4382e-06	2.18401e-05	1.63492	Down
Hist1h1a	-1.67624	1.38573	3.4429e-06	2.1858e-05	3.19594	Up
LOC102557117	-1.19093	3.16506	3.45877e-06	2.19467e-05	2.283	Up
Naa10	0.93578	4.11585	3.46688e-06	2.19861e-05	1.91292	Down
Acbd4	-0.940852	3.71128	3.47149e-06	2.20032e-05	1.91966	Up
Prkra	0.688501	5.47945	3.50612e-06	2.22106e-05	1.61161	Down
Spats2l	0.722884	6.32574	3.55457e-06	2.25051e-05	1.65048	Down
Aldoa	-0.840857	10.4697	3.5578e-06	2.25133e-05	1.79111	Up
Daglb	-0.822488	4.37296	3.56359e-06	2.25376e-05	1.76845	Up
Ctps1	0.674846	6.86427	3.59736e-06	2.27387e-05	1.59643	Down
Mb21d2	0.857185	4.09961	3.61226e-06	2.28204e-05	1.8115	Down
Cd3eap	0.821102	4.53253	3.67265e-06	2.31893e-05	1.76676	Down
Tp53inp2	-0.803674	5.18578	3.68303e-06	2.32421e-05	1.74554	Up
Trim27	0.699962	5.57287	3.70951e-06	2.33964e-05	1.62446	Down
Anp32b	0.667864	7.14391	3.7316e-06	2.35229e-05	1.58872	Down
Sptlc1	-0.668474	6.2367	3.76996e-06	2.37518e-05	1.58939	Up
Zbtb44	-0.99964	3.83813	3.82951e-06	2.41138e-05	1.9995	Up
Fam161a	-1.727	1.16481	3.88261e-06	2.44349e-05	3.31039	Up
Hdlbp	0.797901	9.83891	3.90472e-06	2.45607e-05	1.73857	Down
Cbfb	0.691874	7.56454	3.92686e-06	2.46865e-05	1.61538	Down
Uck2	-0.775591	4.88924	3.94822e-06	2.48073e-05	1.71189	Up
Zfp612	-0.816568	4.72552	3.9629e-06	2.4886e-05	1.76121	Up
Slc11a1	-1.63733	1.70909	3.96715e-06	2.48983e-05	3.1109	Up
Hltf	0.701373	5.3418	3.96916e-06	2.48983e-05	1.62605	Down
Wdr54	-0.827165	4.11645	3.98429e-06	2.49796e-05	1.77419	Up
Arel1	-0.669889	6.13842	3.98755e-06	2.49865e-05	1.59095	Up
Fntb	0.796771	4.35212	4.02449e-06	2.52043e-05	1.73721	Down
Lima1	0.737945	8.19327	4.04259e-06	2.53039e-05	1.6678	Down
Tbc1d4	1.45746	1.99239	4.07043e-06	2.54644e-05	2.74625	Down
Eef2	0.889277	11.4043	4.08818e-06	2.55617e-05	1.85225	Down
Lgr4	0.750827	5.62436	4.1044e-06	2.56492e-05	1.68276	Down
Fzd1	-0.760935	9.29543	4.13042e-06	2.57978e-05	1.69459	Up
Fbxw11	-0.790309	6.76394	4.13485e-06	2.58022e-05	1.72944	Up
Madd	-0.997952	3.36375	4.13558e-06	2.58022e-05	1.99716	Up
Tdg	0.671785	5.96224	4.18905e-06	2.61217e-05	1.59304	Down
Slc25a10	0.781806	4.46526	4.23142e-06	2.63717e-05	1.71928	Down
Hmgb2	1.3747	3.30786	4.24348e-06	2.64326e-05	2.59314	Down
Ccdc138	1.38582	2.2055	4.27926e-06	2.66411e-05	2.6132	Down
Mpzl2	1.85217	3.25594	4.33627e-06	2.69815e-05	3.61044	Down
Rapgef5	-1.14677	3.75154	4.37999e-06	2.72388e-05	2.21418	Up
Mpzl1	0.767963	5.98279	4.40286e-06	2.73664e-05	1.70286	Down
Ccnc	-0.858543	4.96738	4.44442e-06	2.76098e-05	1.81321	Up
LOC100359539	1.87257	5.55002	4.46283e-06	2.77093e-05	3.66185	Down
Cdh13	-1.06859	7.6743	4.47246e-06	2.77542e-05	2.09738	Up
Scd1	0.839168	5.22429	4.48144e-06	2.7795e-05	1.78902	Down
Tubb4b	0.726749	7.38403	4.49298e-06	2.78516e-05	1.65491	Down
Skil	-0.845849	5.5855	4.4962e-06	2.78567e-05	1.79732	Up
Gorasp2	0.672793	7.27344	4.52543e-06	2.80228e-05	1.59416	Down
LOC100911766	-0.723741	6.0407	4.53958e-06	2.80953e-05	1.65146	Up
Wrb	-0.77134	4.61894	4.65852e-06	2.8816e-05	1.70685	Up
Eid1	0.711425	7.78717	4.67185e-06	2.8883e-05	1.63742	Down
Mif	-0.705315	7.67712	4.71974e-06	2.91635e-05	1.6305	Up
Ccl6	-2.11357	1.4409	4.72959e-06	2.92088e-05	4.32761	Up
Lin7c	-0.654781	6.47765	4.77795e-06	2.94916e-05	1.57438	Up
Tmem87b	-0.746451	5.0583	4.80707e-06	2.96555e-05	1.67766	Up
Pcbp4	0.705065	5.35538	4.88641e-06	3.01289e-05	1.63022	Down
Sgce	0.698196	6.03203	4.89116e-06	3.01422e-05	1.62247	Down
Nono	0.701213	7.97537	4.96136e-06	3.05585e-05	1.62587	Down
Arl4a	0.772408	5.53566	4.99357e-06	3.07405e-05	1.70812	Down
Arhgap11a	1.45186	4.42833	5.02265e-06	3.09031e-05	2.7356	Down
Kirrel	-0.727016	7.67556	5.08183e-06	3.12506e-05	1.65521	Up
Rin3	1.29744	2.93327	5.09204e-06	3.12967e-05	2.45792	Down
Rps27	0.780075	7.9496	5.17827e-06	3.18098e-05	1.71722	Down
Abcc1	-0.798988	5.99937	5.23841e-06	3.21621e-05	1.73988	Up
Tmem108	-1.47351	1.43759	5.25648e-06	3.22559e-05	2.77696	Up
RGD1305587	-1.37227	1.8701	5.30021e-06	3.2507e-05	2.58878	Up
Sgtb	-1.06017	4.18167	5.33146e-06	3.26813e-05	2.08518	Up
RGD1311756	-0.736827	4.95457	5.4289e-06	3.3261e-05	1.66651	Up
Mapk6	-0.72349	7.84733	5.4663e-06	3.34724e-05	1.65117	Up
Lpin3	-0.693604	5.49694	5.47875e-06	3.35309e-05	1.61732	Up
Rnf123	-0.661328	6.17752	5.48587e-06	3.35567e-05	1.58154	Up
Itpr3	-0.797214	7.33985	5.60369e-06	3.42592e-05	1.73774	Up
Mroh1	-0.975075	3.47156	5.63768e-06	3.44489e-05	1.96574	Up
RGD1359290	1.06534	3.15211	5.65057e-06	3.45094e-05	2.09266	Down
Xkr5	1.6364	1.34576	5.68738e-06	3.47158e-05	3.10888	Down
Phf1	-0.738543	4.9145	5.73151e-06	3.49667e-05	1.66849	Up
Nfxl1	0.711325	5.04012	5.76075e-06	3.51266e-05	1.63731	Down
Wdfy3	-0.851679	7.94953	5.77733e-06	3.52091e-05	1.8046	Up
Jazf1	1.69269	1.06612	5.79032e-06	3.52697e-05	3.2326	Down
Zfpl1	0.699007	5.01946	5.8282e-06	3.54817e-05	1.62339	Down
Otud7b	-0.767197	6.04322	5.84335e-06	3.55552e-05	1.70196	Up
Mex3d	0.749336	4.53419	6.02217e-06	3.6624e-05	1.68102	Down
Tnxb	-1.09197	3.05735	6.08886e-06	3.70102e-05	2.13165	Up
AABR06039771.1	-1.12902	5.75594	6.16345e-06	3.74278e-05	2.1871	Up
Stxbp5	-0.727075	6.55105	6.16404e-06	3.74278e-05	1.65528	Up
Larp6	-0.89371	3.75131	6.18088e-06	3.75103e-05	1.85795	Up
Pip5k1a	-0.652927	6.52808	6.22908e-06	3.7783e-05	1.57235	Up
Sox6	1.19695	2.45964	6.34321e-06	3.84551e-05	2.29255	Down
Kdsr	-0.660248	6.64876	6.36672e-06	3.85774e-05	1.58035	Up
Pa2g4	0.68147	6.60471	6.43062e-06	3.89442e-05	1.60377	Down
Flna	0.960056	11.0149	6.43615e-06	3.89573e-05	1.94538	Down
Rpn2	0.73469	9.19183	6.49522e-06	3.92903e-05	1.66404	Down
Phyhipl	0.86758	4.9117	6.49798e-06	3.92903e-05	1.8246	Down
Zfp281	-0.663997	5.58678	6.52758e-06	3.94487e-05	1.58447	Up
Rrm2	1.79931	3.90224	6.5452e-06	3.95345e-05	3.48053	Down
Akap6	-1.75089	1.71497	6.55593e-06	3.95786e-05	3.36565	Up
Nap1l1	0.692468	7.8257	6.59143e-06	3.97722e-05	1.61605	Down
Ncaph	2.14762	3.04156	6.61226e-06	3.9877e-05	4.43097	Down
Nucb2	0.774827	6.94989	6.66656e-06	4.01835e-05	1.71099	Down
Mapkapk2	-0.737156	7.75381	6.6743e-06	4.02093e-05	1.66689	Up
Mms22l	1.04165	3.02778	6.69476e-06	4.03115e-05	2.05859	Down
Ptp4a3	1.12451	2.60287	6.80137e-06	4.09322e-05	2.18027	Down
Artn	-1.13872	2.8526	6.8146e-06	4.09904e-05	2.20185	Up
Eif2s3y	0.656908	7.42472	6.86786e-06	4.12893e-05	1.5767	Down
Ngf	-1.80035	2.21293	6.87427e-06	4.13064e-05	3.48305	Up
Atl2	-0.668168	5.66844	6.91893e-06	4.15531e-05	1.58905	Up
Spns1	-0.732912	5.43328	6.96712e-06	4.18208e-05	1.66199	Up
Plp2	0.705632	7.35316	6.97724e-06	4.18598e-05	1.63086	Down
Unc5b	0.802629	6.66736	6.99446e-06	4.19414e-05	1.74428	Down
Wipi2	-0.689828	5.23495	7.01757e-06	4.20581e-05	1.61309	Up
Pptc7	-0.680916	5.35822	7.04825e-06	4.22201e-05	1.60316	Up
Slc3a2	0.756805	7.81997	7.11303e-06	4.25659e-05	1.68974	Down
Hk2	-1.0028	5.50841	7.11334e-06	4.25659e-05	2.00388	Up
Sort1	1.0431	3.19287	7.19964e-06	4.306e-05	2.06064	Down
Paqr6	1.44291	1.5708	7.31537e-06	4.37296e-05	2.71868	Down
Rps27l	-0.674911	6.99556	7.32399e-06	4.37584e-05	1.5965	Up
Wdr35	-0.651398	5.59323	7.36003e-06	4.39511e-05	1.57069	Up
LOC100151767	0.656856	5.98012	7.43303e-06	4.43641e-05	1.57664	Down
Tpm4	0.725627	8.75863	7.44595e-06	4.44183e-05	1.65362	Down
Cmpk1	0.675101	7.68548	7.4889e-06	4.46515e-05	1.59671	Down
Ank3	1.03656	3.74096	7.50364e-06	4.47163e-05	2.05133	Down
Pprc1	0.637078	6.10367	7.5766e-06	4.51278e-05	1.55518	Down
Rplp2	0.744918	4.52646	7.60447e-06	4.52705e-05	1.67588	Down
Abtb1	-0.783003	4.19098	7.70974e-06	4.58736e-05	1.72071	Up
Ddx50	0.663624	6.30628	7.81366e-06	4.6468e-05	1.58406	Down
LOC100911286	1.15991	2.48084	7.85367e-06	4.66819e-05	2.23443	Down
Sumo3	0.706206	6.35583	7.95623e-06	4.72672e-05	1.63151	Down
Ryk	-0.680686	7.56565	7.96376e-06	4.72876e-05	1.6029	Up
Sema3e	0.991139	4.31589	8.00451e-06	4.75052e-05	1.98775	Down
Col16a1	0.788625	9.94332	8.07135e-06	4.78773e-05	1.72743	Down
Gnptg	0.744959	4.7201	8.11312e-06	4.81004e-05	1.67593	Down
AABR06016611.1	-1.22751	2.78078	8.12191e-06	4.81278e-05	2.34162	Up
Egln1	-0.640032	6.13185	8.14694e-06	4.82514e-05	1.55836	Up
Lfng	0.828539	4.30732	8.17183e-06	4.83741e-05	1.77589	Down
Zfp655	-0.673005	6.17209	8.18143e-06	4.84061e-05	1.59439	Up
Hint2	-0.94096	4.04958	8.24671e-06	4.87614e-05	1.91981	Up
Gaa	-0.693634	8.06122	8.2524e-06	4.87614e-05	1.61735	Up
Ldlrad3	1.80188	1.19147	8.25414e-06	4.87614e-05	3.48673	Down
Atf7ip	0.660617	5.79316	8.32824e-06	4.91741e-05	1.58076	Down
E2f8	2.31137	1.64046	8.33893e-06	4.9212e-05	4.96355	Down
Clta	0.683974	7.54417	8.34502e-06	4.92229e-05	1.60656	Down
Tgfbi	1.36451	10.8541	8.35202e-06	4.9239e-05	2.57488	Down
Rab38	0.875636	3.84636	8.37756e-06	4.93644e-05	1.83482	Down
Antxr1	-0.754004	9.36123	8.47507e-06	4.99136e-05	1.68647	Up
Calu	0.817247	10.4237	8.48224e-06	4.99303e-05	1.76204	Down
Ptger1	1.79891	0.925529	8.51265e-06	5.00838e-05	3.47957	Down
Flot2	-0.643482	6.34035	8.58479e-06	5.04826e-05	1.56209	Up
Trpm4	0.738814	5.39651	8.68015e-06	5.10174e-05	1.6688	Down
Kcna6	1.43522	2.63494	8.88046e-06	5.21682e-05	2.70423	Down
Cd47	-0.630178	6.42824	8.97994e-06	5.27098e-05	1.54776	Up
Nop58	0.639056	6.61958	8.98177e-06	5.27098e-05	1.55731	Down
Rpl24	0.682388	7.72825	8.99159e-06	5.27406e-05	1.60479	Down
Rpl23a	0.713719	8.46211	8.99829e-06	5.27532e-05	1.64003	Down
Abhd2	-0.670694	6.07317	9.07242e-06	5.31608e-05	1.59184	Up
Slc13a4	1.43131	1.45665	9.30847e-06	5.45163e-05	2.69692	Down
Dag1	-0.676369	7.85038	9.38978e-06	5.49647e-05	1.59811	Up
Pls3	0.766769	9.64223	9.5063e-06	5.56186e-05	1.70146	Down
Phldb2	1.04611	5.39458	9.51707e-06	5.56535e-05	2.06495	Down
Usp1	0.669379	5.26346	9.56949e-06	5.59216e-05	1.59039	Down
Rpl26	0.677831	7.23431	9.57259e-06	5.59216e-05	1.59973	Down
Dbndd2	0.800026	4.08847	9.65842e-06	5.63905e-05	1.74113	Down
AABR06062976.1	0.879676	4.03694	9.66263e-06	5.63905e-05	1.83996	Down
Ptpn14	0.741523	5.25694	9.68034e-06	5.64654e-05	1.67194	Down
LOC100359498	0.665272	5.89444	9.6974e-06	5.65364e-05	1.58587	Down
Farp1	-0.682167	8.04118	9.70781e-06	5.65685e-05	1.60455	Up
Dync2h1	-0.709062	5.91931	9.77912e-06	5.69554e-05	1.63474	Up
Ubr4	-0.771793	9.00834	9.88754e-06	5.75578e-05	1.70739	Up
Ntrk2	0.900204	4.20827	9.92448e-06	5.77438e-05	1.86633	Down
Snx29	-0.749796	4.54078	9.9792e-06	5.80329e-05	1.68155	Up
Sdk1	-0.766179	4.60253	1.02209e-05	5.94086e-05	1.70076	Up
Adcy9	-0.866404	4.04322	1.02286e-05	5.94237e-05	1.82311	Up
Cyb5r3	0.688959	7.6494	1.03479e-05	6.00866e-05	1.61212	Down
Poldip2	0.659387	6.47232	1.04559e-05	6.06831e-05	1.57941	Down
Spry4	-0.861787	5.14414	1.05474e-05	6.11834e-05	1.81729	Up
Tusc2	-0.823881	4.43866	1.06015e-05	6.14666e-05	1.77016	Up
Cdc45	1.6776	2.12356	1.06557e-05	6.17499e-05	3.19895	Down
Cdc6	1.11624	2.46111	1.07206e-05	6.20945e-05	2.16781	Down
Ero1l	-0.661046	6.9856	1.07844e-05	6.24329e-05	1.58123	Up
Tmem161b	-0.84629	3.88832	1.07944e-05	6.24597e-05	1.79787	Up
Tnfrsf1b	-0.763133	6.42858	1.08207e-05	6.25804e-05	1.69717	Up
[truncated: 3,414 more rows]

## Sheet: Fold_Change_PEMF+-IL1B vs +-ILB
Names	Fold Change
5S_rRNA	-0.522938
A3galt2	1.02109
Aaas	0.877678
AABR06000382.1	1.36985
AABR06003815.2	0.941942
AABR06004905.1	1.03293
AABR06009617.1	0.731019
AABR06010086.2	0.827358
AABR06014093.1	0.899412
AABR06016611.1	0.858367
AABR06018038.2	0.746154
AABR06023599.1	1.04175
AABR06025587.1	0.751027
AABR06026181.1	0.865988
AABR06026863.1	0.735493
AABR06029409.1	0.926192
AABR06030183.1	0.989115
AABR06032059.1	1.17973
AABR06032175.1	0.903665
AABR06033290.1	0.924246
AABR06038420.1	0.944852
AABR06038642.1	0.929308
AABR06039771.1	0.854034
AABR06041255.1	0.582078
AABR06041411.1	0.632533
AABR06042108.1	0.822629
AABR06043321.1	0.98088
AABR06044944.1	1.0576
AABR06046055.1	0.918799
AABR06047726.1	0.72102
AABR06049789.1	1.00935
AABR06049893.1	0.940246
AABR06054457.1	1.04651
AABR06058720.1	0.792349
AABR06060748.1	0.865117
AABR06061565.1	0.88226
AABR06062976.1	0.766683
AABR06064173.1	1.0505
AABR06065179.1	0.792103
AABR06065831.1	0.746671
AABR06067552.1	0.982263
AABR06069996.1	0.833532
AABR06070618.1	0.824238
AABR06084278.1	0.943759
AABR06085223.1	1.00097
AABR06087686.1	0.94555
AABR06088579.1	0.804361
AABR06089048.1	0.933139
AABR06090263.1	0.795303
AABR06091274.1	1.30901
AABR06092080.1	0.971448
AABR06095360.1	1.0039
AABR06097260.1	0.984764
AABR06098322.1	0.884943
AABR06099253.1	0.961966
AABR06107429.1	0.927174
Aars	0.871098
Aasdh	0.85949
Aatf	0.943147
Abca1	0.724912
Abca2	0.955443
Abca3	0.662774
Abca7	0.993849
Abca9	1.05008
Abcb1a	0.706841
Abcb1b	0.59253
Abcb4	0.961455
Abcc1	0.823403
Abcc3	0.92029
Abcc4	0.798532
Abcg1	0.855437
Abcg3l3	0.944286
Abhd1	0.871348
Abhd12	0.934922
Abhd13	0.886234
Abhd14b	1.01172
Abhd17b	0.797891
Abhd17c	1.13272
Abhd4	0.944003
Abhd5	1.03265
Abhd6	0.990173
Abi1	0.976599
Abl1	0.947827
Abl2	0.748206
Abracl	0.90023
Abtb1	0.882761
Acaa2	0.940965
Acad10	1.0012
Acad11	1.02094
Acadvl	1.04124
Acan	0.97211
Acap2	0.898957
Acap3	0.930637
Acat1	1.05736
Acbd3	1.0569
Acbd4	0.958164
Acbd5	0.931084
Accs	0.936336
Acer3	1.03955
Ackr4	0.881913
Aco1	1.03269
Acot3	0.925649
Acot7	1.06649
Acot9	0.991603
Acsf2	1.0781
Acsl3	1.06717
Acsl4	0.803214
Acss3	0.950696
Actb	0.776011
Actg2	0.467007
Actn1	0.89967
Actn4	0.920357
Actr2	0.984724
Actr3	0.921909
Actr3b	0.805509
Actr6	0.928188
Actr8	0.930118
Acvrl1	0.913992
Ada	0.87068
Adam10	0.865128
Adam12	1.13402
Adam15	1.03566
Adam17	0.929936
Adam19	1.04065
Adam22	1.29353
Adam23	1.13004
Adamts1	0.87387
Adamts14	0.719685
Adamts2	0.894737
Adamts4	0.876926
Adamts5	0.767061
Adamts7	1.0403
Adamts8	0.944925
Adamts9	0.667894
Adamtsl1	1.14144
Adamtsl3	1.16331
Adamtsl4	0.993612
Adck3	1.00674
Adck5	0.882637
Adcy2	0.837877
Adcy3	1.09962
Adcy6	1.00122
Adcy7	0.901487
Adcy8	0.774669
Adcy9	0.962851
Adcyap1r1	0.834449
Add1	0.993936
Add3	0.769979
Adgb	0.278917
Adh7	0.699528
Adipoq	1.24067
Adipor1	0.980375
Adipor2	0.860152
Adk	0.951372
Adm	1.53295
Adm2	1.67839
Adora2a	1.17786
Adora2b	1.03709
Adprm	1.00555
Adra2a	0.726229
Adrm1	0.989498
Aebp1	0.926645
Aebp2	0.907854
Aen	0.804266
Afap1	0.984618
Afap1l2	1.03617
Aff2	0.917834
Aff3	0.984553
Aff4	0.886096
Afg3l2	0.902411
Aftph	0.904416
Aga	0.997862
Agfg2	0.930137
Ago1	0.874812
Ago3	0.90225
Ago4	0.864579
Agpat3	1.07468
Agpat5	0.979919
Agtrap	0.961161
Ahctf1	0.867128
Ahcyl1	1.0664
Ahdc1	1.00706
Ahi1	0.822096
Ahnak2	0.873658
Ahr	0.936027
Aifm1	0.907296
Aimp2	0.957081
Ajuba	0.809499
Ak2	1.02623
Akap10	0.933483
Akap12	0.872033
Akap13	0.884794
Akap2	0.922324
Akap6	0.514416
Akap8l	1.01582
Akap9	0.792661
Akirin1	0.948307
Akirin2	1.07015
Akr1a1	0.929803
Akr1b1	0.950975
Akr1b8	0.710074
Akr1c14	1.11582
Akr1e2	0.913086
Akr7a2	1.07465
Aktip	0.996121
Aldh16a1	0.96441
Aldh18a1	0.85049
Aldh1a3	1.90301
Aldh1l1	1.01779
Aldh1l2	0.709017
Aldh2	1.04281
Aldh3a1	0.931339
Aldh3a2	0.878257
Aldh3b1	0.745448
Aldh9a1	1.029
Aldoa	1.01701
Aldoc	0.975459
Alg11	1.02571
Alg9	0.959614
Alkbh5	0.885803
Alpk1	0.980239
Alpl	0.689564
Als2	0.904301
Als2cl	1.10727
Alx4	1.2934
Alyref	0.858714
Amd1	0.948179
Amigo1	1.04734
Amigo2	1.38606
Amotl2	0.873263
Ampd3	0.649402
Amz1	1.60324
Amz2	0.960855
Anapc11	0.986753
Anapc16	0.988372
Anapc2	0.943204
Anapc5	0.927121
Ang	0.887875
Angpt1	0.838099
Angptl1	1.10995
Angptl4	0.854218
Angptl7	1.23533
Ank2	0.984275
Ank3	0.994748
Ankh	1.20036
Ankib1	0.816646
Ankle1	1.12183
Ankrd11	0.847228
Ankrd12	0.805538
Ankrd13c	0.904246
Ankrd13d	0.784028
Ankrd28	0.941573
Ankrd29	0.725605
Ankrd6	0.857387
Anln	1.01963
Anlnl1	0.689042
Ano1	1.42482
Anp32b	0.881202
Anpep	0.946791
Antxr1	0.934681
Antxr2	0.998093
Anxa1	0.872257
Anxa4	0.93592
Anxa5	0.801978
Anxa6	0.88263
Anxa7	0.972528
Anxa8	1.30209
Aoc3	0.920876
Aox1	1.13662
Ap1s2	0.808834
Ap1s3	0.920089
Apaf1	1.04779
Apba1	1.21327
Apbb3	0.899463
Apc	0.801756
Apex1	0.954329
Apln	0.901687
Aplp2	0.979838
Apobec3b	1.12669
Apod	0.74466
Apoe	0.849809
App	1.03865
Appl1	1.07548
Appl2	1.03224
Aprt	0.963096
Aqp1	0.908899
Araf	0.970962
Arc	0.671442
Arcn1	1.00434
Areg	0.96462
Arel1	0.902289
Arf2	1.05819
Arf4	0.969005
Arf5	0.915903
Arfgap1	0.95486
Arfgap3	0.91736
Arfgef1	0.882031
Arfip1	1.02721
Arg2	1.44474
Arhgap1	0.984824
Arhgap10	1.02864
Arhgap11a	0.919981
Arhgap12	0.917095
Arhgap17	0.932379
Arhgap18	1.38757
Arhgap20	0.953137
Arhgap22	1.04494
Arhgap28	0.94092
Arhgap29	0.964087
Arhgap31	1.06451
Arhgap35	0.849155
Arhgap44	1.01702
Arhgap5	0.771005
Arhgap8	0.670944
Arhgap9	0.823456
Arhgdib	1.18504
Arhgef1	0.936407
Arhgef10	1.02408
Arhgef11	0.947369
Arhgef12	0.820711
Arhgef17	0.875241
Arhgef18	0.966263
Arhgef19	0.861894
Arhgef2	0.941204
Arhgef25	0.895679
Arhgef26	0.949594
Arhgef28	0.746947
Arhgef3	0.863294
Arhgef5	0.945904
Arhgef7	0.934131
Arid3a	0.960744
Arid4a	0.895269
Arid5b	0.931379
Arih2	0.941838
Arl1	1.01004
Arl13b	1.03292
Arl15	0.937429
Arl16	0.846653
Arl2bp	0.950452
Arl4a	0.902716
Arl8b	0.943277
Armc10	0.932832
Armc5	1.01596
Armc6	0.964945
Armc7	1.01185
Armcx2	0.913985
Armcx3	0.938531
Armcx4	0.997996
Armcx6	1.21214
Arpc1a	1.01675
Arpc5	0.956839
Arrb1	1.21473
Arrdc3	0.747804
Arrdc4	0.923734
Arse	0.981145
Arsi	0.933317
Artn	0.933048
Asah2	0.889702
Asap1	0.956738
Asb13	0.835316
Asf1a	0.992198
Asf1b	0.672404
Asgr1	1.57941
Ash1l	0.752526
Asl	0.968557
Asns	0.828463
Aspg	0.931455
Asph	1.02293
Aspm	1.1566
Aspn	1.076
Aspscr1	1.11625
Ass1	0.36017
Asun	0.951765
Asxl2	0.780443
Atf2	0.920336
Atf5	0.825053
Atf7ip	0.901028
Atg13	0.934146
Atg14	0.924386
Atg16l2	0.978558
Atg2a	0.905685
Atg2b	0.828153
Atg4c	0.931072
Atg4d	1.08081
Athl1	1.06255
Atl2	0.885634
Atmin	0.877418
Atp11a	0.782349
Atp13a2	0.943025
Atp1b1	0.847518
Atp2a2	0.921911
Atp2a3	0.915662
Atp2b1	0.821284
Atp5e	0.94565
Atp5g2	0.923699
Atp5i	0.908467
Atp6v0a1	0.942472
Atp6v0b	1.05193
Atp6v0c	1.02434
Atp6v0e1	1.00017
Atp6v0e2	0.918284
Atp6v1a	0.925455
Atp6v1b2	0.9959
Atp6v1c1	1.00632
Atp6v1d	0.935186
Atp6v1e1	1.04879
Atp6v1f	1.11109
Atp8b1	1.23453
Atp8b2	0.981927
Atp8b4	1.0642
Atp9b	0.96573
Atraid	0.928513
Atrnl1	0.860263
Atxn1	0.903282
Atxn10	0.92104
Atxn3	0.903535
Atxn7	0.989853
Atxn7l4	0.879418
Auh	1.05714
Aup1	1.03076
Aurka	1.04853
Aurkb	0.993575
Avl9	0.859162
Avpi1	1.01446
Axl	1.02146
Azin1	0.997746
B3galnt2	0.967416
B3galtl	0.947525
B3gnt1	1.06357
B3gnt2	1.01021
B3gnt5	1.1599
B3gnt9	0.883425
B4galnt1	0.934387
B4galt2	0.893148
B4galt3	1.01905
B4galt7	0.927677
Baalc	1.23798
Bach1	0.816552
Bag3	1.01453
Baiap2	0.786191
Baiap2l1	0.751926
Bak1	0.893964
Bard1	0.925247
Bax	0.918758
Baz2a	0.893363
Baz2b	0.83563
Bbs1	1.03267
Bbs2	0.959393
Bbx	0.759297
Bcap29	0.986054
Bcap31	0.975642
Bcar3	0.973355
Bcas3	1.01031
Bcat2	0.983796
Bcdin3d	1.01124
Bckdhb	0.971618
Bcl2l1	0.978994
Bcl2l12	0.929764
Bcl2l2	1.00201
Bcl3	0.859711
Bcl6	0.867696
Bcl7c	0.772368
Bcor	0.954151
Bcr	0.827648
Bcs1l	0.9588
Bdnf	1.2296
Bdp1	0.773124
Begain	0.852782
Bet1	1.00245
Bet1l	1.03501
Bfar	0.959851
Bfsp1	1.00496
Bgn	0.975265
Bhlhb9	0.981396
Bhlhe41	1.01375
Bicd1	0.749584
Bicd2	0.936288
Bid	0.907302
Birc2	0.917728
Birc3	0.996634
Birc5	1.06888
Blmh	0.916332
Blvrb	0.932387
Bmp1	0.935943
Bmp2	0.748472
Bmp6	0.552174
Bmpr1b	0.863215
Bmpr2	0.78572
Bnip1	0.932178
Bnip3	0.755484
Bnip3l	0.895416
Boc	0.904682
Bod1	0.89884
Bod1l1	0.830321
Bok	0.915658
Bora	1.16591
Bpgm	1.03369
Braf	0.850931
Brca1	1.10625
Brcc3	0.980746
Brd2	1.06803
Bri3bp	0.833905
Brpf1	0.941769
Brpf3	0.943306
Bscl2	0.951132
Bsn	0.965194
Bst1	1.01053
Btbd1	0.964429
Btbd11	0.974441
Btf3	0.95652
Btf3l4	0.934654
Btg1	0.907999
Btg2	0.848755
Btg3	1.04942
Btn2a2	1.00124
Bub1	1.00177
Bub1b	1.12887
Bysl	0.953453
Bzw2	1.0512
C1galt1c1	0.924484
C1qbp	0.949238
C1qtnf1	0.866811
C1qtnf2	0.935027
C1qtnf3	0.716883
C1qtnf6	1.04989
C1qtnf7	0.915014
C2cd2l	1.03568
C3	1.00538
C4b	0.824858
C9	0.757918
Cables1	1.19215
Cables2	0.902873
Cacna1c	0.873833
Cacnb1	0.77996
Cad	0.926618
Cadm1	0.80466
Cadm4	0.965582
Cage1	0.860351
Calcrl	1.04847
Calhm2	0.995393
Calr	0.892708
Calu	1.00832
Camk2g	1.03436
Camkk1	1.1512
Cand2	0.9118
Cap2	0.864838
Capg	1.00475
Capn6	0.563175
Capzb	1.08183
Car12	0.284816
Car13	0.971795
Car3	0.79569
Car5b	0.974958
Car9	0.917468
Carhsp1	0.991819
Carm1	0.88711
Carns1	0.939466
Cars	0.893022
Casc1	1.11206
Casc4	1.13821
Casc5	1.067
Casd1	0.864604
Caskin2	0.891822
Casp12	0.948511
Casp3	0.95975
Casp4	0.880618
Casp7	0.963097
Casq1	0.805619
Casq2	0.798619
Cat	0.943775
Catsperd	1.04206
Cav1	0.94845
Cav2	0.97686
Cav3	0.973383
Cbfb	0.934494
Cbl	0.831177
Cbx1	1.01696
Cbx3	0.914626
Cbx7	0.983124
Ccdc102a	0.880682
Ccdc106	0.991936
Ccdc109b	0.902856
Ccdc115	0.981621
Ccdc120	0.983752
Ccdc132	0.907556
Ccdc138	1.20857
Ccdc141	0.997268
Ccdc159	0.966498
Ccdc181	0.892944
Ccdc23	0.773096
Ccdc25	0.950589
Ccdc39	1.18117
Ccdc80	0.937625
Ccdc92	1.02611
Ccdc93	1.00073
Ccl2	0.750149
Ccl20	0.659708
Ccl22	1.58715
Ccl3	1.61049
Ccl5	0.53239
Ccl6	1.48749
Ccl7	0.802017
Ccna2	0.992602
Ccnb1	0.916214
Ccnb2	0.66798
Ccnc	0.891169
Ccnd2	0.768146
Ccne1	0.867471
Ccne2	0.741437
Ccnf	0.861368
Ccng1	0.783923
Ccnh	0.974484
Ccnk	0.84341
Ccnl1	0.983102
Ccnl2	0.87833
Ccnt2	0.926188
Ccsap	0.773141
Ccser2	0.861424
Cct2	0.966305
Cct5	0.922724
Cct6a	0.982134
Cd109	1.43216
Cd14	1.05589
Cd200	0.983973
Cd200r1	1.0681
Cd24	0.674259
Cd248	0.77764
Cd276	0.896415
Cd2ap	0.837906
Cd2bp2	1.03488
Cd302	1.03384
Cd320	0.872528
Cd38	1.13683
Cd3eap	1.01006
Cd40	0.281272
Cd44	0.863793
Cd46	0.792038
Cd47	0.901885
Cd55	0.902511
Cd59	0.887907
Cd80	0.623836
Cd82	1.03253
Cd83	1.10963
Cd93	1.01887
Cd97	1.0513
Cd99	0.84819
Cdc16	0.989221
Cdc20	0.784538
Cdc23	1.01553
Cdc25b	0.96919
Cdc25c	1.27789
Cdc27	0.876164
Cdc42bpg	1.0902
Cdc42ep1	0.755164
Cdc42ep2	1.31026
Cdc42ep5	1.10223
Cdc45	0.691983
Cdc6	0.810472
Cdca2	0.890056
Cdca3	0.890819
Cdca4	0.969972
Cdca7	1.04821
Cdca7l	1.12882
Cdca8	0.749309
Cdh11	0.951067
Cdh13	0.989248
Cdh3	1.03627
Cdhr1	0.795179
Cdk1	0.954194
Cdk12	0.826629
Cdk14	0.993127
Cdk17	1.1147
Cdk2	0.882358
Cdk2ap1	0.95184
Cdk2ap2	1.04331
Cdk4	0.851233
Cdk5	0.9781
Cdk5rap2	0.929847
Cdk5rap3	0.918706
Cdkl5	1.04046
Cdkn1a	0.762519
Cdkn1b	0.932825
Cdkn1c	0.626408
Cdkn2aipnl	1.06617
Cdkn2c	0.924439
Cdkn3	0.858514
Cdo1	1.04566
Cdr2	0.950079
Cdr2l	0.908012
Cds2	0.840295
Cdt1	0.863065
Cebpa	1.00009
Cebpb	0.931602
Cebpd	0.81697
Cebpg	0.912665
Cemip	1.18869
Cenpa	1.11949
Cenpe	0.951149
Cenpf	0.950991
Cenph	0.598035
Cenpi	0.933129
Cenpk	1.00224
Cenpm	1.0872
Cenpt	0.684028
Cenpu	0.926342
Cenpw	0.759606
Cep104	0.924376
Cep162	0.910979
Cep164	0.980105
Cep170b	0.895986
Cep290	0.936917
Cep350	0.78058
Cep41	0.897734
Cep55	0.959098
Cep72	0.911889
Cep83	1.09786
Cercam	0.967468
Cerk	0.977102
Cers1	0.979276
Cers2	0.926726
Ces1a	0.401669
Cfap20	0.955503
Cfd	1.40235
Cfh	1.18004
Cfi	0.663601
Cfl1	0.879561
Cfl2	1.00074
Cflar	0.981615
Cgref1	1.28446
Cgrrf1	0.937657
Ch25h	1.36605
Chac1	0.894005
Chaf1a	0.898364
Chaf1b	1.10647
Chchd6	0.868808
Chd1	0.773903
Chd3	1.05467
Chd6	0.939788
Chdh	1.31265
Chek1	0.956947
Chek2	1.03943
Chic2	0.999101
Chid1	0.859845
Chka	0.949244
Chl1	1.07194
Chmp5	1.04253
Chn2	0.839218
Chordc1	0.975382
Chpf	1.00635
Chpt1	0.92648
Chrd	0.951106
Chrdl1	0.991722
Chrdl2	0.768071
Chst10	1.10578
Chst11	0.885837
Chst12	0.973497
Chst14	0.943116
Chst15	0.969551
Chst5	1.13501
Chsy1	0.932409
Chtf18	0.732669
Chuk	0.930119
Ciao1	1.03668
Cib1	1.13074
Cilp	0.729102
Cilp2	0.971038
Cir1	1.04719
Cit	1.13724
Cited1	0.436545
Cited2	1.01906
Ckap2l	0.810177
Ckap4	0.944984
Ckap5	1.0724
Ckb	1.02581
Cks1b	0.985802
Clasp2	0.873306
Clcc1	0.910997
Clcf1	0.908011
Clcn3	0.841041
Clcn4	0.900795
Clcn5	1.07356
Cldn1	1.03523
Clec10a	2.05249
Clec11a	0.79922
Clec2dl1	0.848408
Clic2	1.11335
Clic4	0.94985
Clint1	0.896531
Clip1	0.890369
Clip2	0.93158
Clk3	0.972076
Clk4	0.78678
Clmn	1.28302
Clmp	0.978588
Cln3	1.0333
Cln6	0.919381
Clpb	0.915978
Clptm1	0.997276
Clspn	0.973165
Clta	0.84933
Cltb	1.08342
Clu	1.12223
Clybl	0.864279
Cmklr1	1.11165
Cmpk1	0.974083
Cmss1	0.844724
Cmtm3	0.851933
Cmtm7	0.990479
Cnih2	0.885531
Cnksr1	1.02312
Cnn1	0.441266
Cnn3	0.888065
Cnnm1	1.06421
Cnnm2	0.796617
Cnnm3	0.966998
Cnot6l	0.947407
Cnp	1.00217
Cnppd1	1.04343
Cnpy2	0.850097
Cnpy4	0.958302
Cnst	0.887955
Coa3	1.07425
Cobll1	0.816065
Cog2	1.04893
Cog5	1.00829
Col11a1	1.01265
Col11a2	1.54015
Col12a1	0.915611
Col14a1	0.903794
Col15a1	1.08634
Col16a1	0.941039
Col17a1	1.04143
Col18a1	0.727099
Col1a1	0.910744
Col1a2	0.914374
Col27a1	1.11536
Col2a1	1.24805
Col3a1	0.980925
Col4a3bp	0.965658
Col4a4	0.599595
Col5a1	1.04043
Col5a2	1.06058
Col5a3	1.14612
Col6a1	0.918813
Col6a2	0.905856
Col6a3	1.0427
Col7a1	0.618551
Col8a1	1.04392
Col8a2	0.861209
Col9a3	2.04636
Colec12	0.969628
Colgalt1	0.952295
Commd2	1.13964
Commd3	1.08325
Commd4	1.00683
Comp	1.2644
Copa	0.976305
Copb1	1.02196
Copb2	1.02713
Cope	0.921366
Copg1	0.946665
Cops4	0.958728
Copz1	0.920316
Copz2	0.892927
Coq10a	1.07765
Coq10b	0.917227
Coro1c	0.935825
Coro2b	0.896206
Coro7	0.998422
Cotl1	0.832158
Cox14	1.05167
Cox17	1.02301
Cox7a2l	0.955149
Cpd	0.745049
Cpe	1.14666
Cpeb2	0.864559
Cpeb4	0.781417
Cped1	0.921916
Cpm	0.670908
Cpq	0.905258
Cpt1a	0.844585
Cpt1c	0.975619
Cpt2	1.10522
Cpxm2	1.01409
Cpz	0.696069
Crabp1	0.75539
Crbn	0.989793
Creb3l1	0.877959
Crebbp	0.825387
Crebrf	0.824875
Creld1	1.00136
Creld2	0.79249
Crem	0.819351
Crim1	0.828117
Crip1	0.636893
Crip2	0.787214
Cript	0.997135
Crispld2	1.0741
Crlf1	0.984161
Crlf2	0.86091
Cry2	0.994874
Cryab	0.64525
Cryz	0.852704
Cs	1.01532
Csad	0.919686
Csf1	1.00767
Csf1r	-0.936361
Csf2	0.0983939
Csf3	0.439539
Csgalnact1	1.12983
Csgalnact2	0.913378
Cspg5	0.813852
Csrnp1	0.856388
Csrp1	0.786681
Csrp2	0.701441
Csrp2bp	0.983181
Cst3	0.778315
Cst6	0.733285
Ctgf	0.945837
Cth	0.926257
Cthrc1	0.648477
Ctnna3	0.924788
Ctnnal1	1.08675
Ctnnbip1	0.977353
Ctnnd2	0.782402
Ctps1	0.98804
Ctps2	0.987979
Ctsc	0.870336
Ctsf	1.06293
Ctsh	0.875039
Ctsk	0.817809
Ctsl	0.987548
Ctss	0.604188
Cttnbp2	1.16381
Ctu1	1.099
Cubn	0.664877
Cuedc2	0.902714
Cul7	0.949275
Cul9	0.991559
Cux1	0.981917
Cx3cl1	0.713289
Cxcl1	0.540106
Cxcl16	0.936692
Cxcl2	0.29375
Cxcl3	0.50536
Cxcl6	0.949331
Cxcr7	0.862277
Cxxc1	1.04168
Cxxc5	0.880562
Cyb561a3	0.894442
Cyb5a	1.08645
Cyb5d1	0.939563
Cyb5r1	0.916987
Cyb5r3	0.933397
Cyba	1.01379
Cyhr1	0.993629
Cyld	0.838761
Cyld-ps1	0.854401
Cyp1b1	0.608566
Cyp20a1	0.993817
Cyp26b1	0.926017
Cyp39a1	0.705743
Cyp4f17	1.04896
Cyp4f39	0.946535
Cyp4v3	0.985817
Cyp7b1	1.11568
Cyr61	0.90577
Cys1	0.96959
Cystm1	0.940974
Daam2	1.06702
Dact1	0.518082
Dag1	0.861927
Daglb	1.08338
Dalrd3	1.06098
Dap	0.930352
Dars	0.987703
Dbf4	1.54982
Dbi	0.947256
Dbn1	0.795849
Dbndd2	0.958799
Dbp	0.988419
Dcaf11	0.947484
Dcaf4	1.00742
Dcaf5	0.972186
Dcaf7	0.937263
Dcaf8	0.914403
Dcakd	0.860496
Dcbld2	0.765383
Dchs1	0.894182
Dck	1.02039
Dcn	1.00517
Dctd	0.917718
Dctpp1	0.828488
Dcx	0.596732
Ddc8	0.856847
Ddhd1	0.872294
Ddi2	0.924296
Ddias	0.939825
Ddost	0.933595
Ddr2	0.880872
Ddrgk1	1.0265
Ddt	1.06426
Ddx1	0.969842
Ddx17	0.907134
Ddx21	1.05524
Ddx26b	1.02783
Ddx31	0.984861
Ddx39b	0.956916
Ddx49	0.861912
Ddx50	1.00286
Ddx56	0.955655
Decr2	1.02431
Dedd2	1.20332
Degs1	0.932297
Dek	0.982295
Dennd1b	0.718303
Dennd2a	0.989277
Dennd4c	0.772885
Dennd5a	0.970502
Depdc1	1.0654
Depdc7	0.686147
Deptor	1.0054
Dera	0.966326
Desi1	0.967498
Dffa	0.911017
Dfna5	1.20528
Dfnb31	1.08981
Dgcr2	1.01091
Dgcr6	0.982482
Dgkd	0.95817
Dgkq	0.9417
Dgkz	0.941109
Dhdds	1.03855
Dhfr	0.971616
Dhps	0.973792
Dhrs1	0.914135
Dhrs3	0.955334
Dhrs7	1.01154
Dhrs7b	1.05772
Dhx58	0.653179
Dhx9	0.905292
Diaph3	0.961026
Dip2a	0.996367
Disp1	0.932581
Dixdc1	0.895876
Dkk2	0.907458
Dlgap2	0.490617
Dlgap5	1.00324
Dlk2	1.02569
Dll1	1.26468
Dlx3	1.58183
Dlx5	0.739137
Dmrt2	0.960948
Dmtf1	0.948119
Dmxl1	0.781001
Dnajb12	1.02149
Dnajb5	0.893387
Dnajb6	0.927209
Dnajb9	0.971274
Dnajc1	0.964495
Dnajc12	0.932795
Dnajc13	0.897195
Dnajc22	0.966231
Dnajc25	1.02307
Dnajc6	0.721118
Dnajc9	0.9057
Dnal4	1.05226
Dnase1l1	1.01227
Dnase2	1.01613
Dner	1.37339
Dnm3	0.74847
Dnmt1	0.896485
Dnmt3b	1.0712
Dnttip2	1.00024
Doc2a	0.572968
Dock1	0.956257
Dock11	0.947263
Dock4	0.883902
Dock5	0.940923
Dock8	1.03144
Dock9	0.845687
Dok5	1.17195
Dolpp1	0.937947
Dph3	1.09572
Dpp7	0.882073
Dpp8	0.912566
Dpt	0.810789
Dpy19l1	0.873059
Dpy19l4	0.716904
Dram2	1.02959
Drap1	0.861047
Draxin	0.866547
Dscc1	0.668872
Dse	1.01011
Dst	0.794857
Dstn	0.924852
Dtl	0.891977
Dtx2	0.9329
Dtx4	0.88387
Dtymk	0.858425
Dusp1	0.898321
Dusp10	1.05168
Dusp14	0.919111
Dusp16	0.882002
Dusp3	1.06074
Dusp5	0.853681
Dut	0.959762
Dync2h1	0.792575
Dynll2	1.07916
Dynlt3	0.928765
Dyrk1a	0.914119
Dyrk3	0.774841
Dysf	1.05602
Dzip1	0.991458
E2f8	0.733459
Eaf1	0.856604
Ebf3	1.12691
Ebpl	0.895066
Ece2	0.99768
Echdc2	1.05968
Ecm1	0.85494
Ect2	0.689254
Eda2r	0.591023
Edar	0.792403
Eddm3b	1.1093
Ednra	0.799821
Ednrb	0.919853
Eea1	0.853956
Eef1a1	0.866215
Eef1b2	0.925727
Eef1d	0.887102
Eef1g	0.939315
Eef2	0.911956
Eepd1	0.898598
Efcab1	0.700771
Efcab14	0.907414
Efemp2	0.88907
Efhd2	0.976796
Efna1	0.9971
Efna4	1.00379
Efna5	0.903675
Efnb1	0.919969
Efr3b	0.703967
Efs	0.888421
Egfl6	0.780784
Egfl7	0.89978
Egln1	0.86732
Egln2	1.13472
Egln3	0.650243
Egr1	1.14812
Egr2	0.869815
Egr3	0.412194
Ehd2	0.904628
Ehd3	0.929625
Ehd4	0.973381
Ei24	0.912108
Eid1	0.872759
Eif1	1.01787
Eif1a	0.985936
Eif2a	0.98218
Eif2ak1	0.932597
Eif2b1	0.998778
Eif2d	1.01272
Eif2s2	0.932258
Eif2s3y	0.988582
Eif3c	0.962509
Eif3e	0.954941
Eif3f	0.916079
Eif3g	0.945155
Eif3j	0.940127
Eif3k	0.891356
Eif3l	0.969202
Eif3m	0.985982
Eif4b	0.972942
Eif4e2	0.926114
Eif4ebp1	0.848437
Eif4g3	0.853708
Eif5	0.921454
Eif5a	0.930915
Eif6	1.0763
Elac2	1.03266
Elk3	0.995539
Ell	1.06747
Elmo1	1.18963
Elmod1	0.97374
Elmod2	0.895037
Eln	0.727368
Elovl6	1.09595
Emb	0.923323
Emc3	0.900732
Emd	0.885266
Emg1	0.922937
Emilin1	1.01163
Emilin2	0.712181
Eml1	0.938816
Eml2	1.13343
Eml4	0.991255
Endov	1.02537
Eng	0.980323
Eno1	0.955216
Eno2	0.977415
Eno3	0.978352
Enoph1	0.879711
Enox1	0.71364
Enpep	0.80914
Enpp1	1.30987
Enpp2	1.04054
Enpp3	0.926919
Enpp4	0.9466
Enpp6	1.46541
ENSRNOG00000017167	0.896311
ENSRNOG00000024056	0.893558
ENSRNOG00000046826	0.858494
ENSRNOG00000047236	0.808135
Entpd2	0.926821
Entpd4	0.993057
Entpd5	0.822012
Entpd7	1.26057
Ep300	0.823728
Epas1	0.737403
Epb4.1	0.903899
Epb41l2	0.949507
Epc2	0.971522
Epdr1	0.89518
Epha2	0.997102
Epha4	1.05685
Ephb2	0.83095
Ephb3	0.906089
Ephb4	0.990123
Ephb6	0.996858
Ephx1	0.858089
Ephx2	0.836755
Epn2	0.875796
Eprs	0.931691
Eps8	1.23777
Eps8l2	0.807066
Erap1	0.978606
Ercc1	0.988307
Ercc4	0.949761
Ercc5	0.876579
Ercc6l	0.759192
Ereg	0.410413
Erf	0.81446
Erg	1.2651
Ergic1	0.991326
Ergic3	0.924243
Erh	0.932263
Ermard	0.904199
Ern1	0.967665
Ero1l	0.900447
Ero1lb	0.833755
Erp29	0.915758
Erp44	0.95603
Errfi1	0.876253
Esco1	0.922505
Esco2	1.11216
Esm1	1.0249
Espl1	0.973084
Esrra	0.93776
Esyt1	0.910323
Esyt2	1.0842
Esyt3	0.84074
Etfb	0.881586
Etl4	0.903833
Ets1	1.05383
Etv1	1.04366
Etv4	1.30334
Etv5	0.897468
Eva1a	0.967477
Evc2	0.980385
Evi2a	0.739584
Evi5	0.807636
Evl	0.848162
Exo1	0.647379
Exoc3	1.00292
Exoc6	0.89509
Exosc10	0.970696
Exosc2	1.16414
Ext2	0.987929
Extl3	0.892008
Ezh1	0.932253
Ezh2	0.899714
Ezr	1.11146
F3	0.874119
Fabp3	0.793096
Fabp4	0.98895
Fads1	0.969364
Fads2	1.0174
Fam107b	1.06642
Fam109b	0.913231
Fam111a	0.928946
Fam114a1	0.877469
Fam114a1l1	0.851607
Fam120a	1.04002
Fam126a	0.697323
Fam126b	0.852435
Fam129a	0.847291
Fam131b	1.07184
Fam132b	1.0261
Fam133b	0.930594
Fam134a	1.01494
Fam134b	0.829
Fam135a	0.915987
Fam136a	1.05458
Fam13a	0.871182
Fam149a	0.903622
Fam160a2	0.988804
Fam161a	0.884149
Fam162a	0.875635
Fam167a	0.720415
Fam173a	1.1163
Fam173b	0.972473
Fam180a	0.800981
Fam188a	0.960965
Fam189b	1.02472
Fam195b	0.91834
Fam198a	1.18636
Fam198b	0.944919
Fam204a	0.808019
Fam20c	0.833271
Fam214a	0.991162
Fam214b	0.988718
Fam216a	1.01683
Fam219a	0.77547
Fam222b	0.941733
FAM227B	0.856462
Fam26e	0.714957
Fam45a	0.999432
Fam46a	1.0263
Fam46c	1.11979
Fam49a	0.934236
Fam57a	0.912683
Fam63a	1.00087
Fam64a	0.352316
Fam65c	1.02551
Fam69a	1.04389
Fam71e2	0.277995
Fam78b	0.95538
Fam83d	0.915609
Fam83h	0.935694
Fam84a	0.415354
Fam98a	0.963389
Fanca	1.3195
Fancd2	1.0634
Fanci	1.02579
Fancl	0.934824
Farp1	0.98169
Farp2	1.0352
Farsb	0.966491
Fas	0.972297
Fastk	0.919077
Fat3	0.802818
Fau	0.895315
Faxdc2	0.968647
Fbl	0.905522
Fblim1	0.625049
Fbln1	0.987012
Fbln2	0.882816
Fbln5	0.889402
Fbln7	0.682284
Fbn2	0.404873
Fbrsl1	0.977229
Fbxl20	0.769552
Fbxl3	0.989997
Fbxl3-ps1	0.789093
Fbxl5	0.840377
Fbxo10	1.04887
Fbxo30	1.03913
Fbxo33	0.932197
Fbxo38	0.932303
Fbxo44	0.939517
Fbxo5	1.20293
Fbxo8	0.918526
Fbxw11	0.879503
Fbxw5	1.07022
Fbxw7	0.859731
Fcgr2b	1.1409
Fcho2	0.836805
Fchsd1	0.913571
Fchsd2	0.857092
Fcrl2	1.2038
Fdft1	0.952666
Fen1	0.835435
Fgd1	0.867032
Fgf10	0.788301
Fgf7	0.805085
Fgfr1	1.05192
Fgfr2	0.681939
Fgfr3	1.06853
Fgfrl1	0.887621
Fgr	1.39705
Fh	0.877498
Fhl1	0.985638
Fhl2	0.73838
Fhod3	0.673214
Filip1l	0.806585
Fip1l1	0.968604
Fis1	0.917012
Fjx1	1.03743
Fkbp10	0.946048
Fkbp11	0.864629
Fkbp14	0.92597
Fkbp1b	0.858192
Fkbp3	0.874695
Fkbp5	0.880132
Fkbp7	0.915972
Fkbp8	1.03189
Fkbp9	0.938591
Fktn	0.819637
Flad1	0.905195
Flcn	1.07593
Flna	0.881224
Flnb	1.01855
Flot2	1.01867
Flrt2	0.869537
Flywch1	1.15962
Fmnl2	1.03081
Fmnl3	0.948021
Fmo1	1.15116
Fmo4	1.05281
Fmod	1.14521
Fnbp4	0.906181
Fndc3a	0.836682
Fndc3b	0.810334
Fndc4	1.04218
Fnip1	0.871607
Fnip2	1.07494
Fntb	1.03024
Fos	1.01294
Fosb	0.918414
Fosl1	1.01005
Foxc2	1.06439
Foxm1	0.859238
Foxo4	1.0649
Foxp4	0.994534
Fpgs	0.867412
Frem1	1.21404
Frmd4b	0.983651
Frmd5	0.794542
Frmd7	0.698206
Frmd8	1.0133
Frrs1	0.947826
Frs3	0.975036
Fry	0.837252
Fryl	0.760096
Frzb	1.42504
Fsip1	0.749542
Fstl1	0.97135
Fstl3	0.883867
Fth1	0.978666
Ftl1	0.988889
Fubp1	0.929341
Fuca1	0.92619
Fuca2	1.14519
Fundc2	1.08338
Furin	0.796568
Fus	1.10272
Fut8	1.06952
Fv1	1.02004
Fxyd1	0.695643
Fxyd2	1.06375
Fxyd5	0.973411
Fyco1	0.884605
Fyn	1.03965
Fzd1	0.956615
Fzd2	0.816727
Fzd4	1.18634
Fzd8	1.12083
Fzd9	0.806119
G0s2	0.550361
G3bp1	0.997016
G6pd	0.905077
Gaa	0.972033
Gabarapl1	1.04724
Gabarapl2	0.969314
Gabbr1	0.975267
Gabre	0.866285
Gadd45a	1.1007
Galc	0.981337
Gale	0.966795
Galk1	0.897572
Galk2	1.05235
Galm	0.956484
Galns	0.916901
Galnt1	0.926197
Galnt15	1.28624
Galnt16	0.696564
Galnt18	0.825625
Galnt3	0.996701
Galnt5	0.683327
Galnt7	0.930895
Galt	1.09644
Gamt	0.99701
Ganc	0.918474
Gapdh	0.955211
Gar1	0.946986
Garnl3	0.751318
Gars	0.922532
Gart	0.91637
Gas2l3	0.917329
Gas6	0.878344
Gas7	0.958288
Gatad1	0.964672
Gatad2a	0.992342
Gatsl3	0.901353
Gbe1	0.788386
Gbf1	0.987822
Gbp2	0.76922
Gcfc2	0.969698
Gch1	0.907552
Gchfr	0.682975
Gclc	0.88292
Gclm	0.771537
Gcnt1	0.695041
Gcnt2	0.869439
Gda	0.695826
Gde1	0.985722
Gdf1	1.10535
Gdf15	0.463149
Gdf6	0.819987
Gdi2	0.971595
Gdnf	0.74128
Gdpd1	1.13748
Gdpd2	0.656467
Gdpd5	0.974175
Gem	0.558226
Gemin4	0.966457
Gen1	1.29307
Gfer	1.06873
Gfm1	0.954943
Gfpt2	0.892346
Gfra1	1.02715
Gfra2	0.827312
Gga1	1.04467
Gga2	0.947085
Ggcx	0.908529
Ggh	0.909755
Ggnbp1	1.17389
Ggt1	0.470451
Ggt7	0.913643
Ggta1	0.933674
Ghdc	1.03213
Ghr	1.05646
Gid4	1.0692
Gigyf1	0.971273
Ginm1	0.903819
Gins1	1.11712
Gins3	1.13617
Giot1	0.966047
Gjc1	0.8523
Gk	0.930805
Gkap1	1.0176
Glb1	1.00127
Glce	1.25776
Gldn	0.731883
Glipr2	1.02919
Glis1	1.01644
Glis2	0.964924
Glmn	1.11221
Glo1	0.967929
Glod4	0.959815
Glrx	0.838825
Glrx3	0.920225
Glt8d1	0.97892
Gltscr1	1.10106
Glul	1.03118
Gm2a	0.94945
Gmfb	0.972339
Gmfg	0.604119
Gmppa	0.860988
Gmppb	0.881431
Gmpr	0.916989
Gna12	1.01165
Gna13	0.93008
Gna14	1.05901
Gnai2	0.891407
Gnai3	1.00905
Gnb2l1	0.931826
Gnb4	1.19768
Gne	1.01422
Gng10	0.935178
Gng12	0.868858
Gng8	0.973944
Gnl1	0.936903
Gnpnat1	0.988588
Gnptab	0.888308
Gnptg	0.875121
Gnrh1	0.885291
Golga4	0.892035
Golga5	1.0066
Golm1	1.17786
Golt1b	1.0136
Gorasp1	1.01629
Gorasp2	0.934106
Gosr2	0.957488
Gp1bb	0.87041
Gpank1	0.92322
Gpatch4	0.971283
Gpbp1	1.0093
Gpbp1l1	0.915999
Gpbp1l2	0.85618
Gpc1	1.09649
Gpcpd1	1.21156
Gpd1	1.28338
Gpd1l	1.205
Gpd2	0.830062
Gpi	0.946394
Gpm6b	0.95446
Gpnmb	1.22453
Gpr124	0.917444
Gpr137	1.03172
Gpr146	0.786738
Gpr176	1.09603
Gpr180	1.09346
Gpr64	0.757501
Gpr85	0.76753
Gpr88	0.829454
Gpr98	1.01797
Gprc5a	0.996605
Gprc5b	0.920589
Gprc5c	0.848816
Gpsm1	0.807752
Gpsm2	0.981658
Gpt2	0.984272
Gpx1	1.15183
Gpx4	1.03784
Gpx7	0.86919
Gramd1b	0.800092
Grb10	0.946601
Greb1	0.840297
Grem1	0.759656
Grem2	0.92471
Gria3	0.810971
Grik5	0.850589
Grin2d	0.963794
Grina	0.981489
Grk5	0.83147
Grpel2	0.959425
Gsap	0.893832
Gsg2	1.08138
Gsn	1.08501
Gsr	0.907571
Gsta1	0.932145
Gstcd	0.904006
Gstm1	0.938672
Gstm7	0.835092
Gstp1	0.790608
Gstt2	0.98106
Gtf2e1	1.01621
Gtf2f1	0.885996
Gtf2f2	1.01299
Gtf2h3	0.983821
Gtf3c2	0.940819
Gtpbp4	0.99551
Gtse1	0.963297
Guk1	0.934801
Gulp1	0.917028
Gxylt1	0.953697
Gypc	1.00501
H1f0	1.00276
H2afx	0.785436
H2afy	1.06159
H2afy2	0.716977
H2afz	0.937489
Hace1	0.956902
Hadh	0.97318
Hagh	1.09199
Hand2	0.998453
Hap1	1.23402
Hapln1	0.981933
Hars	0.99881
Has2	1.07865
Haus3	0.970877
Haus8	0.890207
Hbs1l	0.938565
Hcn2	0.896083
Hdac2	0.953796
Hdac5	1.22359
Hdac9	0.950158
Hddc2	0.998666
Hdhd2	0.987072
Hdhd3	0.904204
Hdlbp	0.980466
Heatr5a	1.02301
Hebp1	0.96056
Heca	1.02276
Hectd1	0.883862
Hectd4	0.781299
Hecw2	1.09813
Heg1	1.13289
Herc1	0.809586
Herc3	0.772397
Herc4	0.83892
Herpud1	0.875154
Hes1	0.922666
Hes6	1.06381
Hexa	0.845801
Hexdc	0.918511
Hexim1	1.05195
Hfe	1.05903
Hgf	1.13395
Hhipl1	0.841145
Hibch	0.868478
Hid1	0.946776
Hif1an	0.937998
Higd1a	0.824017
Hint2	1.01025
Hip1	0.918475
Hip1r	0.979483
Hipk1	0.853961
Hipk2	0.750087
Hist1h1a	0.945734
Hist1h1d	0.87459
Hist1h4b	0.963343
Hist2h2aa2	1.4624
Hist3h2a	1.10686
Hivep1	0.971857
Hivep2	1.00621
Hjurp	0.894352
Hk1	0.925616
Hk2	0.730617
Hltf	1.0725
Hmcn1	0.990554
Hmga1	0.982443
Hmga2	1.12945
Hmgb1	1.05429
Hmgb2	0.891534
Hmgb3	0.912954
Hmgn3	0.987025
Hmox1	0.886688
Hn1	0.888217
Hn1l	0.910216
Hnrnpa0	0.843499
Hnrnpa1	0.973873
Hnrnpa3	0.887704
Hnrnpa3-ps1	0.898783
Hnrnpab	0.939718
Hnrnpf	0.958006
Hoxc4	0.817914
Hoxc5	0.766359
Hoxc6	1.07934
Hp	1.09837
Hpx	0.566351
Hr	0.924627
Hrct1	1.57509
Hrsp12	0.811786
Hs3st1	0.900408
Hsd11b1	1.0452
Hsd17b12	1.02183
Hsd17b7	0.835417
Hsd17b8	1.04608
Hsd3b7	0.888178
Hspa12a	0.880636
Hspa14	1.00525
Hspa2	1.02652
Hspa4	0.993842
Hspa4l	0.728177
Hspa5	0.945961
Hspb1	0.786244
Hspb6	1.03164
Hspb7	0.797639
Hspb8	0.863917
Hspd1	0.981127
Hspe1	0.814171
Hspg2	1.05062
Hsph1	0.927961
Htatsf1	0.989506
Htr2a	0.760528
Htr2b	0.715578
Htra2	0.963335
Htra3	1.08358
Hus1	1.1038
Huwe1	0.884474
Hvcn1	1.02809
Hyal1	0.827572
Hyal2	0.846665
Hyal3	0.903469
Hypk	0.925831
Iars	1.0129
Iba57	0.860963
Ibsp	0.984255
Ibtk	1.04152
Ica1	0.778693
Icam5	0.791585
Ice1	0.845994
Ick	0.943525
Icmt	0.948109
Icoslg	1.06942
Id3	0.766198
Idh2	0.827116
Idh3a	0.97409
Idh3g	0.958112
Ids	0.776536
Ier3	0.673242
Ier5	1.00161
Iffo1	1.13792
Ifi27	1.07426
Ifi30	0.954938
Ifit2	0.908179
Ifitm1	1.04855
Ifitm3	1.03065
Ifnar1	0.891416
Ifnar2	0.85902
Ifngr1	1.01518
Ifrd1	1.06874
Ifrd2	0.963693
Ift122	0.982995
Ift20	0.904795
Igdcc4	1.00568
Igf1	1.30918
Igf1r	0.897088
Igf2	0.65465
Igf2bp2	1.15335
Igf2r	0.835566
Igfbp2	0.591073
Igfbp3	0.857944
Igfbp4	0.777225
Igfbp5	0.967401
Igfbp6	1.14536
Igsf3	1.02922
Igsf9b	0.479401
Ikbip	1.10873
Il10rb	0.86359
Il11	0.56345
Il11ra1	0.900861
Il13ra1	0.839457
Il16	1.07075
Il17d	0.704617
Il17ra	0.940825
Il17rb	1.40295
Il1a	0.931763
Il1b	1.14017
Il1r1	0.805273
Il1r2	2.77726
Il1rl1	0.642683
Il1rl2	0.890486
Il1rn	1.11158
Il20rb	1.0342
Il3ra	0.978447
Il6	0.580193
Il6r	0.766238
Il6st	0.804164
Il7	0.984453
Ilf2	0.958364
Ilk	0.887161
Ilvbl	0.931813
Imp3	1.03049
Impact	0.868345
Impdh1	0.930412
Impdh2	0.871165
Ing2	0.90799
Inhba	0.527524
Inhbb	0.902825
Ino80c	1.04902
Ino80d	0.65264
Inpp5d	0.985394
Inpp5e	0.905374
Inpp5f	0.935536
Inpp5k	0.994148
Insc	0.866199
Insig1	0.929737
Insig2	0.949497
Insr	0.767522
Ints10	1.04375
Ip6k1	1.00854
Ip6k3	0.31126
Ipmk	0.911325
Ipo13	0.898891
Ipo4	0.894337
Ipo7	1.06777
Iqgap2	0.75353
Iqgap3	0.990123
Irak2	0.948411
Irak3	0.874197
Irf2	0.935697
Irf2bp2	1.03891
Irg1	0.258752
Irs1	1.03828
Irs2	0.903455
Irs3	1.04984
Isca2	1.06776
Isg20	0.895109
Islr	0.900034
Isoc1	1.00122
Isy1	0.925126
Itfg3	0.973117
Itga10	1.32038
Itga2	0.779392
Itga3	0.845015
Itga6	1.21239
Itga7	0.407765
Itga8	0.846872
Itga9	1.05643
Itgav	0.829853
Itgb1bp1	1.04205
Itgb3	0.99842
Itgb8	0.718708
Itgbl1	0.959468
Itm2a	0.619395
Itpkc	0.99809
Itpr1	0.904261
Itpr3	0.78372
Itpripl1	0.906942
Itsn2	0.826263
Ivns1abp	1.00761
Jade1	1.26986
Jade2	0.932869
Jag1	1.26444
Jagn1	0.94442
Jam2	1.09233
Jam3	0.836315
Jarid2	0.919001
Jazf1	0.991068
Jdp2	0.807157
Jhdm1d	0.633948
Jkamp	0.913817
Jmjd1c	0.777506
Jmjd7	0.961845
Jmjd8	0.886621
Jph2	1.15049
Jup	0.836689
Kalrn	0.972868
Kank2	1.02349
Kansl1	0.888709
Kansl1l	0.902976
Kansl2	0.954309
Kars	0.910294
Kat6a	0.829582
Kat6b	0.864702
Kazald1	0.853037
Kbtbd2	1.01473
Kcmf1	1.03435
Kcna6	1.25888
Kcnab1	1.59342
Kcnk12	0.819078
Kcnk6	0.901914
Kcnma1	1.10918
Kcnn3	1.10095
Kcnq5	0.957583
Kctd14	0.891704
Kctd15	0.838292
Kctd9	0.850269
Kdelc1	1.02634
Kdelc2	0.940159
Kdelr1	0.93713
Kdelr2	0.957237
Kdelr3	0.907768
Kdm2b	1.02572
Kdm3a	0.952567
Kdm3b	0.947651
Kdm5a	0.833491
Kdsr	1.03583
Kera	0.77623
Khdrbs1	0.955818
Khk	0.937012
Khnyn	0.854972
Kif11	1.07307
Kif14	1.16019
Kif15	0.879192
Kif18a	0.825556
Kif18b	0.99401
Kif1b	0.829604
Kif20a	0.806663
Kif20b	1.17448
Kif22	0.996652
Kif23	0.70127
Kif24	0.96782
Kif26b	0.897761
Kif2c	0.805833
Kif4a	0.79322
Kifc1	0.840196
Kifc2	0.905788
Kirrel	0.907072
Kit	1.15561
Kitlg	0.849321
Klf10	0.939667
Klf15	1.15368
Klf2	0.569771
Klf4	0.862681
Klhdc1	1.15366
Klhdc8a	0.873002
Klhl13	0.898876
Klhl2	0.95335
Klhl21	1.01464
Klhl24	0.869273
Klhl25	0.986328
Klhl30	1.14736
Klhl32	1.0553
Klhl40	1.17603
Klhl9	1.01633
Klkb1	0.851305
Kmt2a	0.765662
Kmt2c	0.72804
Kmt2d	0.783467
Kmt2e	0.828517
Knstrn	0.839054
Kntc1	0.964349
Kpna2	1.0409
Kpna3	0.955117
[truncated: 2,595 more rows]
