# Supplementary material for: Global Responses of Il-1β-Primed 3D Tendon Constructs to Treatment with Pulsed Electromagnetic Fields
Source: Cells. 2019 Apr 30;8(5):399. doi: 10.3390/cells8050399 (PMC6562657; doi:10.3390/cells8050399)
Supplement: Supplementary file 1 [file cells-08-00399-s001.zip › S3.xlsx]

## Sheet: NegApoptosis_FoldChange
Gene	PEMF_+/-Il1b	+/-Il1b			Gene	PEMF_+/-Il1b	+/-Il1b		Gene	PEMF_+/-Il1b	+/-Il1b
Aatf	-1.2632	-1.33934			Egr3	-6.56078	-15.9167		Ada	-1.93435	-2.22165
Ada	-1.93435	-2.22165			Plk1	-7.03688	-8.2534		Ahi1	1.66141	2.02094
Adam17	1.40085	1.50639			Cth	-7.3926	-7.98115		Angpt1	3.45131	4.11803
Ago4	1.47058	1.70093			Htr2b	-5.02569	-7.02326		Angptl4	10.8838	12.7413
Ahi1	1.66141	2.02094			Kif14	-7.8954	-6.80525		Aqp1	-1.88788	-2.07711
Akr1b1	1.69116	1.77834			Sox9	-4.00388	-5.61643		Asns	-3.36841	-4.06586
Aldh2	1.36783	1.31168			Comp	-6.40501	-5.06564		Atf5	-2.27132	-2.75294
Amigo2	2.13639	1.54134			Cdk1	-4.7607	-4.98923		Aurka	-3.19644	-3.04851
Angpt1	3.45131	4.11803			Birc5	-5.30078	-4.95919		Bard1	-3.16483	-3.42052
Angptl4	10.8838	12.7413			Cryab	-2.892	-4.48198		Bdnf	4.30892	3.50433
Anp32b	-1.39998	-1.58872			Cd38	-4.77718	-4.20219		Birc3	3.90408	3.91726
Apc	1.26941	1.58328			Asns	-3.36841	-4.06586		Birc5	-5.30078	-4.95919
Aqp1	-1.88788	-2.07711			Snai2	-2.88948	-3.99717		Bnip3	1.93524	2.5616
Araf	1.31866	1.3581			Bard1	-3.16483	-3.42052		Btg2	2.05622	2.42263
Arel1	1.4355	1.59095			Stil	-3.14208	-3.25939		Cat	2.21791	2.35004
Arf4	-1.51988	-1.5685			Gas6	-2.75917	-3.14133		Ccnd2	-2.17569	-2.8324
Arhgap10	1.45104	1.41064			Aurka	-3.19644	-3.04851		Ccng1	3.87971	4.94909
Armc10	-1.40793	-1.50931			Mical1	-2.65706	-3.02125		Cd38	-4.77718	-4.20219
Arrb1	1.99234	1.64015			Osr1	-2.7602	-2.91871		Cd44	2.00345	2.31936
Asns	-3.36841	-4.06586			Ccnd2	-2.17569	-2.8324		Cdk1	-4.7607	-4.98923
Atf5	-2.27132	-2.75294			Atf5	-2.27132	-2.75294		Cdkn1a	4.58537	6.01344
Aurka	-3.19644	-3.04851			Igf1	-3.46188	-2.64431		Chst11	2.27391	2.56696
Axl	1.62132	1.58726			Myc	-2.54492	-2.60858		Cited2	3.01408	2.95772
Bag3	1.35976	1.34028			Rps6	-1.80527	-2.26161		Clu	3.4116	3.04003
Bard1	-3.16483	-3.42052			Sfrp1	-1.78627	-2.23925		Comp	-6.40501	-5.06564
Bcl2l1	1.86703	1.90709			Ada	-1.93435	-2.22165		Cryab	-2.892	-4.48198
Bcl2l2	1.34141	1.33871			Aqp1	-1.88788	-2.07711		Cth	-7.3926	-7.98115
Bcl3	1.39117	1.61818			Serpinb9	-1.78262	-2.04702		Dusp1	2.72484	3.03326
Bcl6	1.62091	1.86806			Npm1	-1.76364	-1.98907		Dyrk3	9.60719	12.3989
Bdnf	4.30892	3.50433			Nme2	-1.87059	-1.94616		Ednrb	4.39623	4.77927
Bfar	1.18856	1.23827			Flna	-1.71432	-1.94538		Egr3	-6.56078	-15.9167
Birc2	1.27663	1.39108			Il1rn	-2.11385	-1.90167		Gas6	-2.75917	-3.14133
Birc3	3.90408	3.91726			Thbs1	-1.72051	-1.85564		Gclc	2.04099	2.31163
Birc5	-5.30078	-4.95919			Ung	-1.52103	-1.83238		Gnrh1	1.91443	2.16248
Bnip3	1.93524	2.5616			Cd59	-1.61889	-1.82327		Grem1	4.85745	6.39427
Bnip3l	1.50154	1.67692			Tgfb2	-1.66853	-1.79741		Hgf	2.81436	2.48191
Braf	1.34717	1.58317			Mad2l1	-1.80769	-1.78678		Hmga2	3.61624	3.20176
Btg2	2.05622	2.42263			Fhl2	-1.31445	-1.78019		Hmga2	3.61624	3.20176
Casp3	1.39757	1.45618			Pdcd4	-1.99249	-1.75377		Htr2b	-5.02569	-7.02326
Cat	2.21791	2.35004			Rpl10	-1.62167	-1.75102		Ier3	9.84251	14.6196
Cbl	1.21326	1.45969			Rara	-1.55614	-1.73654		Igf1	-3.46188	-2.64431
Ccnd2	-2.17569	-2.8324			Hypk	-1.59354	-1.7212		Il6	11.8995	20.5096
Ccng1	3.87971	4.94909			Smo	-1.38842	-1.68292		Kif14	-7.8954	-6.80525
Cd38	-4.77718	-4.20219			Taf9b	-1.61887	-1.65024		Kitlg	1.7256	2.03175
Cd44	2.00345	2.31936			Hspb1	-1.2734	-1.61959		Ltk	12.9438	134.047
Cd59	-1.61889	-1.82327			Siah2	-1.59689	-1.60542		Map4k4	1.92758	2.14933
Cdk1	-4.7607	-4.98923			Pa2g4	-1.49561	-1.60377		Mdm2	4.26836	5.49213
Cdkn1a	4.58537	6.01344			Rps3a	-1.53176	-1.5947		Mgmt	3.52542	4.71428
Cdkn1b	-1.41694	-1.51898			Anp32b	-1.39998	-1.58872		Mical1	-2.65706	-3.02125
Cflar	1.44649	1.47358			Arf4	-1.51988	-1.5685		Mitf	3.1796	3.92058
Chst11	2.27391	2.56696			Sphk1	-1.27381	-1.52507		Mmp9	181.58	297.66
Cib1	1.60983	1.4237			Cdkn1b	-1.41694	-1.51898		Myc	-2.54492	-2.60858
Cited2	3.01408	2.95772			Rarg	-1.26255	-1.5145		Nqo1	4.48431	7.50567
Cln3	1.81304	1.75462			Armc10	-1.40793	-1.50931		Osr1	-2.7602	-2.91871
Clu	3.4116	3.04003			Xbp1	-1.39316	-1.48348		Phip	2.07	2.84516
Comp	-6.40501	-5.06564			Ctsh	-1.29453	-1.47939		Pim2	6.26209	6.9165
Cryab	-2.892	-4.48198			Ncl	-1.3903	-1.4772		Plk1	-7.03688	-8.2534
Cth	-7.3926	-7.98115			Ptma	-1.2996	-1.45656		Por	2.00941	2.13279
Ctsh	-1.29453	-1.47939			Six1	-1.42612	-1.44407		Prdx5	2.73492	3.03461
Ddrgk1	1.34601	1.31126			Hspa5	-1.36081	-1.43855		Psmd10	2.71817	2.5394
Dusp1	2.72484	3.03326			Eif5a	-1.32903	-1.42766		Ptgfr	1.68322	2.0657
Dyrk3	9.60719	12.3989			Ppt1	-1.3669	-1.41962		Ptgs2	19.6435	42.2023
Ednra	1.33091	1.66401			Nuak2	-1.40213	-1.41542		Ptk2b	3.32509	3.71254
Ednrb	4.39623	4.77927			Ilk	-1.24988	-1.40885		Rps6	-1.80527	-2.26161
Egr3	-6.56078	-15.9167			Sgk1	-1.30341	-1.38482		Serpinb9	-1.78262	-2.04702
Eif5a	-1.32903	-1.42766			Ybx1	-1.31501	-1.36769		Sfrp1	-1.78627	-2.23925
Ercc5	1.46024	1.66583			Tp53	-1.21747	-1.3664		Sh3rf1	2.23488	2.47143
Fas	1.59762	1.64314			Aatf	-1.2632	-1.33934		Slc25a27	2.41378	3.43114
Fhl2	-1.31445	-1.78019			Stat5a	-1.35094	-1.3233		Snai2	-2.88948	-3.99717
Fkbp8	1.2856	1.24587			Hdac2	-1.24188	-1.30204		Socs3	1.7005	2.08017
Flna	-1.71432	-1.94538			Hspd1	-1.23904	-1.26287		Sod2	5.06172	6.29658
Gas6	-2.75917	-3.14133			Glo1	-1.21861	-1.25898		Sox9	-4.00388	-5.61643
Gclc	2.04099	2.31163			Naa35	1.18235	1.21411		Stil	-3.14208	-3.25939
Gfer	1.46113	1.36717			Ube2b	1.29504	1.22425		Tbx3	2.2599	2.36235
Glo1	-1.21861	-1.25898			Bfar	1.18856	1.23827		Twist2	5.40741	5.50232
Gnrh1	1.91443	2.16248			Fkbp8	1.2856	1.24587		Vegfa	3.21658	3.96518
Gpx1	1.65829	1.43971			Psen1	1.18168	1.25349		Wnt5a	2.57849	2.98041
Grem1	4.85745	6.39427			Ybx3	1.29326	1.29414
Grk5	1.531	1.84132			Ddrgk1	1.34601	1.31126
Hand2	1.66564	1.66822			Aldh2	1.36783	1.31168
Hdac2	-1.24188	-1.30204			Pdgfrb	1.53464	1.33557
Hgf	2.81436	2.48191			Bcl2l2	1.34141	1.33871
Higd1a	1.26752	1.53823			Bag3	1.35976	1.34028
Hip1r	1.90516	1.94507			Pten	1.19944	1.35437
Hk1	1.35832	1.46748			Araf	1.31866	1.3581
Hmga2	3.61624	3.20176			Sirt1	1.24722	1.36079
Hmga2	3.61624	3.20176			Gfer	1.46113	1.36717
Hspa5	-1.36081	-1.43855			Tmbim4	1.44858	1.38105
Hspb1	-1.2734	-1.61959			Birc2	1.27663	1.39108
Hspd1	-1.23904	-1.26287			Ppif	1.36223	1.40244
Htr2b	-5.02569	-7.02326			Arhgap10	1.45104	1.41064
Hypk	-1.59354	-1.7212			Prnp	1.4341	1.41764
Ier3	9.84251	14.6196			Cib1	1.60983	1.4237
Igf1	-3.46188	-2.64431			Raf1	1.31395	1.42476
Igf1r	1.41766	1.58029			Gpx1	1.65829	1.43971
Il1rn	-2.11385	-1.90167			Opa1	1.20041	1.4398
Il6	11.8995	20.5096			Tgfbr1	1.31578	1.44882
Il7	1.96108	1.99205			Casp3	1.39757	1.45618
Ilk	-1.24988	-1.40885			Cbl	1.21326	1.45969
Kif14	-7.8954	-6.80525			Hk1	1.35832	1.46748
Kitlg	1.7256	2.03175			Cflar	1.44649	1.47358
Ltk	12.9438	134.047			Adam17	1.40085	1.50639
Mad2l1	-1.80769	-1.78678			Nfkb1	1.57067	1.50753
Map4k4	1.92758	2.14933			Pcnt	1.43522	1.51419
Mdm2	4.26836	5.49213			Higd1a	1.26752	1.53823
Mgmt	3.52542	4.71428			Amigo2	2.13639	1.54134
Mical1	-2.65706	-3.02125			Smad3	1.3466	1.55045
Mif	1.69329	1.6305			Rhbdd1	1.35635	1.55628
Mitf	3.1796	3.92058			Igf1r	1.41766	1.58029
Mmp9	181.58	297.66			Braf	1.34717	1.58317
Myc	-2.54492	-2.60858			Apc	1.26941	1.58328
Naa35	1.18235	1.21411			Axl	1.62132	1.58726
Ncl	-1.3903	-1.4772			Arel1	1.4355	1.59095
Ncoa3	1.43267	1.69243			Sod1	1.6702	1.61182
Nfkb1	1.57067	1.50753			Bcl3	1.39117	1.61818
Nme2	-1.87059	-1.94616			Mif	1.69329	1.6305
Npm1	-1.76364	-1.98907			Arrb1	1.99234	1.64015
Nqo1	4.48431	7.50567			Fas	1.59762	1.64314
Nuak2	-1.40213	-1.41542			Ednra	1.33091	1.66401
Opa1	1.20041	1.4398			Ercc5	1.46024	1.66583
Osr1	-2.7602	-2.91871			Hand2	1.66564	1.66822
Pa2g4	-1.49561	-1.60377			Bnip3l	1.50154	1.67692
Pcnt	1.43522	1.51419			Ncoa3	1.43267	1.69243
Pdcd4	-1.99249	-1.75377			Ago4	1.47058	1.70093
Pdgfrb	1.53464	1.33557			Plk2	1.63219	1.7199
Pdpn	2.00784	1.93638			Cln3	1.81304	1.75462
Phip	2.07	2.84516			Akr1b1	1.69116	1.77834
Pidd1	2.17666	1.83941			Plaur	1.82326	1.78187
Pik3r1	1.79323	1.99077			Rb1cc1	1.63674	1.81979
Pim2	6.26209	6.9165			Rnf144b	1.51765	1.82749
Pink1	1.92902	1.98087			Rnf144b	1.51765	1.82749
Plaur	1.82326	1.78187			Pidd1	2.17666	1.83941
Plk1	-7.03688	-8.2534			Grk5	1.531	1.84132
Plk2	1.63219	1.7199			Bcl6	1.62091	1.86806
Por	2.00941	2.13279			Bcl2l1	1.86703	1.90709
Ppif	1.36223	1.40244			Pdpn	2.00784	1.93638
Ppt1	-1.3669	-1.41962			Hip1r	1.90516	1.94507
Prdx5	2.73492	3.03461			Pink1	1.92902	1.98087
Prnp	1.4341	1.41764			Pik3r1	1.79323	1.99077
Psen1	1.18168	1.25349			Il7	1.96108	1.99205
Psmd10	2.71817	2.5394			Ahi1	1.66141	2.02094
Pten	1.19944	1.35437			Kitlg	1.7256	2.03175
Ptgfr	1.68322	2.0657			Ptgfr	1.68322	2.0657
Ptgs2	19.6435	42.2023			Socs3	1.7005	2.08017
Ptk2b	3.32509	3.71254			Por	2.00941	2.13279
Ptma	-1.2996	-1.45656			Map4k4	1.92758	2.14933
Raf1	1.31395	1.42476			Gnrh1	1.91443	2.16248
Rara	-1.55614	-1.73654			Gclc	2.04099	2.31163
Rarg	-1.26255	-1.5145			Cd44	2.00345	2.31936
Rb1cc1	1.63674	1.81979			Cat	2.21791	2.35004
Rhbdd1	1.35635	1.55628			Tbx3	2.2599	2.36235
Rnf144b	1.51765	1.82749			Btg2	2.05622	2.42263
Rnf144b	1.51765	1.82749			Sh3rf1	2.23488	2.47143
Rpl10	-1.62167	-1.75102			Hgf	2.81436	2.48191
Rps3a	-1.53176	-1.5947			Psmd10	2.71817	2.5394
Rps6	-1.80527	-2.26161			Bnip3	1.93524	2.5616
Serpinb9	-1.78262	-2.04702			Chst11	2.27391	2.56696
Sfrp1	-1.78627	-2.23925			Phip	2.07	2.84516
Sgk1	-1.30341	-1.38482			Cited2	3.01408	2.95772
Sh3rf1	2.23488	2.47143			Wnt5a	2.57849	2.98041
Siah2	-1.59689	-1.60542			Dusp1	2.72484	3.03326
Sirt1	1.24722	1.36079			Prdx5	2.73492	3.03461
Six1	-1.42612	-1.44407			Clu	3.4116	3.04003
Slc25a27	2.41378	3.43114			Hmga2	3.61624	3.20176
Smad3	1.3466	1.55045			Hmga2	3.61624	3.20176
Smo	-1.38842	-1.68292			Slc25a27	2.41378	3.43114
Snai2	-2.88948	-3.99717			Bdnf	4.30892	3.50433
Socs3	1.7005	2.08017			Ptk2b	3.32509	3.71254
Sod1	1.6702	1.61182			Birc3	3.90408	3.91726
Sod2	5.06172	6.29658			Mitf	3.1796	3.92058
Sox9	-4.00388	-5.61643			Vegfa	3.21658	3.96518
Sphk1	-1.27381	-1.52507			Angpt1	3.45131	4.11803
Stat5a	-1.35094	-1.3233			Mgmt	3.52542	4.71428
Stil	-3.14208	-3.25939			Ednrb	4.39623	4.77927
Taf9b	-1.61887	-1.65024			Ccng1	3.87971	4.94909
Tbx3	2.2599	2.36235			Mdm2	4.26836	5.49213
Tgfb2	-1.66853	-1.79741			Twist2	5.40741	5.50232
Tgfbr1	1.31578	1.44882			Cdkn1a	4.58537	6.01344
Thbs1	-1.72051	-1.85564			Sod2	5.06172	6.29658
Tmbim4	1.44858	1.38105			Grem1	4.85745	6.39427
Tp53	-1.21747	-1.3664			Pim2	6.26209	6.9165
Twist2	5.40741	5.50232			Nqo1	4.48431	7.50567
Ube2b	1.29504	1.22425			Dyrk3	9.60719	12.3989
Ung	-1.52103	-1.83238			Angptl4	10.8838	12.7413
Vegfa	3.21658	3.96518			Ier3	9.84251	14.6196
Wnt5a	2.57849	2.98041			Il6	11.8995	20.5096
Xbp1	-1.39316	-1.48348			Ptgs2	19.6435	42.2023
Ybx1	-1.31501	-1.36769			Ltk	12.9438	134.047
Ybx3	1.29326	1.29414			Mmp9	181.58	297.66

## Sheet: ECM Remodel
Gene	PEMF_+/-Il1b	+/-Il1b		Gene	PEMF_+/-Il1b	+/-Il1b		Gene	PEMF_+/-Il1b	+/-Il1b
Adamts9	-4.2762	-6.40251		Smoc1	-9.30813	-14.336		Adamts9	-4.2762	-6.40251
Adamtsl4	-2.70391	-2.72129		Vit	-10.2982	-10.3262		Adamtsl4	-2.70391	-2.72129
Aplp2	1.3864	1.41493		Ccdc80	-9.11034	-9.71641		Ccdc80	-9.11034	-9.71641
App	-1.48866	-1.43326		Col11a1	-7.8713	-7.77293		Col11a1	-7.8713	-7.77293
Bcl3	1.39117	1.61818		Col2a1	-9.65277	-7.73431		Col11a2	-4.34278	-2.81971
Ccdc80	-9.11034	-9.71641		Postn	-5.56125	-6.95895		Col15a1	-2.15064	-1.97972
Col11a1	-7.8713	-7.77293		Col1a1	-6.00177	-6.58996		Col18a1	-2.72031	-3.74131
Col11a2	-4.34278	-2.81971		Col1a2	-6.02472	-6.5889		Col1a1	-6.00177	-6.58996
Col15a1	-2.15064	-1.97972		Adamts9	-4.2762	-6.40251		Col1a2	-6.02472	-6.5889
Col16a1	-1.62558	-1.72743		Sox9	-4.00388	-5.61643		Col2a1	-9.65277	-7.73431
Col17a1	-1.66549	-1.59923		Fbln2	-4.5125	-5.11148		Col3a1	-3.80822	-3.88227
Col18a1	-2.72031	-3.74131		Crispld2	-5.43815	-5.06298		Col4a4	8.17915	13.6411
Col1a1	-6.00177	-6.58996		Col5a3	-4.7947	-4.18343		Col5a1	-3.12152	-3.00023
Col1a2	-6.02472	-6.5889		Col6a1	-3.7241	-4.05316		Col5a3	-4.7947	-4.18343
Col27a1	-1.55824	-1.39708		Prdx4	-3.41036	-4.01467		Col6a1	-3.7241	-4.05316
Col2a1	-9.65277	-7.73431		Col3a1	-3.80822	-3.88227		Col8a1	4.02172	3.85252
Col3a1	-3.80822	-3.88227		Col18a1	-2.72031	-3.74131		Col8a2	-3.20546	-3.72204
Col4a4	8.17915	13.6411		Col8a2	-3.20546	-3.72204		Col9a3	-7.3787	-3.60577
Col5a1	-3.12152	-3.00023		Col9a3	-7.3787	-3.60577		Crispld2	-5.43815	-5.06298
Col5a2	-1.72604	-1.62745		Olfml2a	-3.83006	-3.37384		Egfl6	-1.79706	-2.30161
Col5a3	-4.7947	-4.18343		Fbln5	-2.85269	-3.20742		Fbln2	-4.5125	-5.11148
Col6a1	-3.7241	-4.05316		Col5a1	-3.12152	-3.00023		Fbln5	-2.85269	-3.20742
Col8a1	4.02172	3.85252		Ibsp	-2.80043	-2.84523		Ibsp	-2.80043	-2.84523
Col8a2	-3.20546	-3.72204		Olfml2b	-2.63841	-2.8401		Itga8	2.37841	2.80846
Col9a3	-7.3787	-3.60577		Col11a2	-4.34278	-2.81971		Mmp10	10.284	17.7085
Crispld2	-5.43815	-5.06298		Adamtsl4	-2.70391	-2.72129		Mmp11	2.4561	1.42424
Csgalnact1	-1.85597	-1.6427		Tgfbi	-2.64164	-2.57488		Mmp12	11.2106	8.27732
Dnajb6	1.56791	1.691		Ptx3	-2.66464	-2.57399		Mmp13	2.54444	3.01402
Egfl6	-1.79706	-2.30161		Mmp23	-1.92302	-2.31046		Mmp15	-2.24541	-2.1453
Eln	-1.31306	-1.80522		Egfl6	-1.79706	-2.30161		Mmp17	2.26049	2.12035
Emilin1	1.3518	1.33626		Mmp15	-2.24541	-2.1453		Mmp2	1.9297	2.06329
Fbln1	-1.76054	-1.7837		Col15a1	-2.15064	-1.97972		Mmp23	-1.92302	-2.31046
Fbln2	-4.5125	-5.11148		Kazald1	-1.60861	-1.88575		Mmp3	10.1974	17.0476
Fbln5	-2.85269	-3.20742		Eln	-1.31306	-1.80522		Mmp9	181.58	297.66
Hsd17b12	-1.28487	-1.25741		Tgfb2	-1.66853	-1.79741		Olfml2a	-3.83006	-3.37384
Hspg2	-1.60498	-1.52764		Fbln1	-1.76054	-1.7837		Olfml2b	-2.63841	-2.8401
Ibsp	-2.80043	-2.84523		Col16a1	-1.62558	-1.72743		Postn	-5.56125	-6.95895
Itga8	2.37841	2.80846		Csgalnact1	-1.85597	-1.6427		Prdx4	-3.41036	-4.01467
Kazald1	-1.60861	-1.88575		Col5a2	-1.72604	-1.62745		Ptx3	-2.66464	-2.57399
Mmp10	10.284	17.7085		Col17a1	-1.66549	-1.59923		Reck	2.03082	2.15386
Mmp11	2.4561	1.42424		Hspg2	-1.60498	-1.52764		Rxfp1	3.55632	3.63578
Mmp12	11.2106	8.27732		Mmp16	-1.46327	-1.46148		Smoc1	-9.30813	-14.336
Mmp13	2.54444	3.01402		App	-1.48866	-1.43326		Smoc2	2.90567	3.39472
Mmp15	-2.24541	-2.1453		Col27a1	-1.55824	-1.39708		Sox9	-4.00388	-5.61643
Mmp16	-1.46327	-1.46148		Pxdn	-1.36392	-1.27643		Tgfbi	-2.64164	-2.57488
Mmp17	2.26049	2.12035		Hsd17b12	-1.28487	-1.25741		Tnfrsf11b	1.837	2.20543
Mmp2	1.9297	2.06329		Emilin1	1.3518	1.33626		Tnxb	1.85642	2.13165
Mmp23	-1.92302	-2.31046		Aplp2	1.3864	1.41493		Vit	-10.2982	-10.3262
Mmp3	10.1974	17.0476		Mmp11	2.4561	1.42424		Vwa1	3.99693	4.28872
Mmp9	181.58	297.66		Nid1	1.31692	1.44426
Nf1	1.28382	1.63225		Pdgfra	1.43957	1.56203
Nid1	1.31692	1.44426		Bcl3	1.39117	1.61818
Olfml2a	-3.83006	-3.37384		Nf1	1.28382	1.63225
Olfml2b	-2.63841	-2.8401		Dnajb6	1.56791	1.691
Pdgfra	1.43957	1.56203		Mmp2	1.9297	2.06329
Postn	-5.56125	-6.95895		Mmp17	2.26049	2.12035
Prdx4	-3.41036	-4.01467		Tnxb	1.85642	2.13165
Ptx3	-2.66464	-2.57399		Reck	2.03082	2.15386
Pxdn	-1.36392	-1.27643		Tnfrsf11b	1.837	2.20543
Reck	2.03082	2.15386		Itga8	2.37841	2.80846
Rxfp1	3.55632	3.63578		Mmp13	2.54444	3.01402
Smoc1	-9.30813	-14.336		Smoc2	2.90567	3.39472
Smoc2	2.90567	3.39472		Rxfp1	3.55632	3.63578
Sox9	-4.00388	-5.61643		Col8a1	4.02172	3.85252
Tgfb2	-1.66853	-1.79741		Vwa1	3.99693	4.28872
Tgfbi	-2.64164	-2.57488		Mmp12	11.2106	8.27732
Tnfrsf11b	1.837	2.20543		Col4a4	8.17915	13.6411
Tnxb	1.85642	2.13165		Mmp3	10.1974	17.0476
Vit	-10.2982	-10.3262		Mmp10	10.284	17.7085
Vwa1	3.99693	4.28872		Mmp9	181.58	297.66

## Sheet: ColFibrilOrg
Gene	PEMF_+/-Il1b	+/-Il1b		Gene	PEMF_+/-Il1b	+/-Il1b		Gene	PEMF_+/-Il1b	+/-Il1b
Acan	-7.75842	-7.98101		Col14a1	-10.8962	-12.0561		Acan	-7.75842	-7.98101
Adamts14	-1.68312	-2.33869		Acan	-7.75842	-7.98101		Adamts14	-1.68312	-2.33869
Adamts2	-1.68461	-1.8828		Col11a1	-7.8713	-7.77293		Col11a1	-7.8713	-7.77293
Col11a1	-7.8713	-7.77293		Col2a1	-9.65277	-7.73431		Col11a2	-4.34278	-2.81971
Col11a2	-4.34278	-2.81971		Col1a1	-6.00177	-6.58996		Col12a1	-2.32521	-2.53952
Col12a1	-2.32521	-2.53952		Col1a2	-6.02472	-6.5889		Col14a1	-10.8962	-12.0561
Col14a1	-10.8962	-12.0561		Comp	-6.40501	-5.06564		Col1a1	-6.00177	-6.58996
Col1a1	-6.00177	-6.58996		Dpt	-3.70492	-4.56952		Col1a2	-6.02472	-6.5889
Col1a2	-6.02472	-6.5889		Serpinh1	-3.21283	-4.3809		Col2a1	-9.65277	-7.73431
Col2a1	-9.65277	-7.73431		Col5a3	-4.7947	-4.18343		Col3a1	-3.80822	-3.88227
Col3a1	-3.80822	-3.88227		Col3a1	-3.80822	-3.88227		Col5a1	-3.12152	-3.00023
Col5a1	-3.12152	-3.00023		Fmod	-3.70821	-3.23801		Col5a3	-4.7947	-4.18343
Col5a2	-1.72604	-1.62745		Col5a1	-3.12152	-3.00023		Comp	-6.40501	-5.06564
Col5a3	-4.7947	-4.18343		Col11a2	-4.34278	-2.81971		Cyp1b1	2.61558	4.29794
Comp	-6.40501	-5.06564		Col12a1	-2.32521	-2.53952		Dpt	-3.70492	-4.56952
Cyp1b1	2.61558	4.29794		Adamts14	-1.68312	-2.33869		Fmod	-3.70821	-3.23801
Ddr2	1.50017	1.70305		Adamts2	-1.68461	-1.8828		Grem1	4.85745	6.39427
Dpt	-3.70492	-4.56952		Loxl3	-1.64227	-1.81059		Mmp11	2.4561	1.42424
Fmod	-3.70821	-3.23801		Tgfb2	-1.66853	-1.79741		Serpinh1	-3.21283	-4.3809
Foxc2	-1.79347	-1.68498		Plod3	-1.64587	-1.70706		Tnxb	1.85642	2.13165
Grem1	4.85745	6.39427		Foxc2	-1.79347	-1.68498
Loxl3	-1.64227	-1.81059		Col5a2	-1.72604	-1.62745
Loxl4	1.32155	1.70143		P4ha1	-1.38074	-1.36497
Mmp11	2.4561	1.42424		Mmp11	2.4561	1.42424
Nf1	1.28382	1.63225		Tgfbr1	1.31578	1.44882
P4ha1	-1.38074	-1.36497		Nf1	1.28382	1.63225
Plod3	-1.64587	-1.70706		Loxl4	1.32155	1.70143
Serpinh1	-3.21283	-4.3809		Ddr2	1.50017	1.70305
Tgfb2	-1.66853	-1.79741		Tnxb	1.85642	2.13165
Tgfbr1	1.31578	1.44882		Cyp1b1	2.61558	4.29794
Tnxb	1.85642	2.13165		Grem1	4.85745	6.39427
